# Supplementary material for: Neutral Processes Provide an Insight Into the Structure and Function of Gut Microbiota in the Cotton Bollworm
Source: Front Microbiol. 2022 May 3;13:849637. doi: 10.3389/fmicb.2022.849637 (PMC9113526; doi:10.3389/fmicb.2022.849637)
Supplement: Supplementary file 1 [file Table_4.xlsx]

## Sheet: Sheet1
Table S4 The number of populations (0-5) in which an OTU was predicted to be within the 95% confidence interval around the neutral model prediction, and above or below the confidence limits.
OUT ID	above-partition	within-partition	below-parttion	Phylum	Class	Order	Family	Genera	Species
OTU_10424	4	1	0	Proteobacteria	Alphaproteobacteria	Rhizobiales	Rhizobiaceae	Phyllobacterium	--
OTU_12188	4	1	0	Proteobacteria	Gammaproteobacteria	unidentified Gammaproteobacteria	Burkholderiaceae	Delftia	--
OTU_12442	4	1	0	Proteobacteria	Alphaproteobacteria	Rhizobiales	Rhizobiaceae	Phyllobacterium	--
OTU_13070	4	1	0	Proteobacteria	Alphaproteobacteria	Rhizobiales	Rhizobiaceae	Phyllobacterium	--
OTU_1679	4	1	0	Chloroflexi	--	--		--	--
OTU_2022	4	1	0	Proteobacteria	Gammaproteobacteria	unidentified Gammaproteobacteria	Burkholderiaceae	--	--
OTU_2558	4	1	0	Actinobacteria	Thermoleophilia	Solirubrobacterales	Solirubrobacteraceae	Solirubrobacter	--
OTU_300	4	1	0	Rokubacteria	--	--		--	--
OTU_3582	4	1	0	Actinobacteria	Thermoleophilia	Gaiellales		--	--
OTU_359	4	1	0	Proteobacteria	Alphaproteobacteria	Rhizobiales	Hyphomicrobiaceae	Hyphomicrobium	--
OTU_375	4	1	0	Firmicutes	Bacilli	Bacillales	Planococcaceae	Sporosarcina	--
OTU_400	4	1	0	Actinobacteria	unidentified Actinobacteria	Micrococcales	Micrococcaceae	Rothia	Rothia mucilaginosa
OTU_4048	4	1	0	Thaumarchaeota	Nitrososphaeria	Nitrososphaerales	Nitrososphaeraceae	--	--
OTU_442	4	1	0	Proteobacteria	Alphaproteobacteria	Rhizobiales	Xanthobacteraceae	--	--
OTU_508	4	1	0	Proteobacteria	Gammaproteobacteria	unidentified Gammaproteobacteria	Nitrosomonadaceae	--	--
OTU_6869	4	1	0	Acidobacteria	unidentified Acidobacteria	unidentified Acidobacteria	unidentified Acidobacteria	unidentified Acidobacteria	Acidobacteria bacterium LWQ117
OTU_787	4	1	0	Gemmatimonadetes	unidentified Gemmatimonadetes	Gemmatimonadales	Gemmatimonadaceae	--	--
OTU_7999	4	1	0	Actinobacteria	unidentified Actinobacteria	Propionibacteriales	Nocardioidaceae	Nocardioides	--
OTU_898	4	1	0	Actinobacteria	Coriobacteriia	Coriobacteriales	Coriobacteriaceae	Collinsella	Collinsella aerofaciens
OTU_9306	4	1	0	Actinobacteria	unidentified Actinobacteria	Propionibacteriales	Nocardioidaceae	Nocardioides	--
OTU_9488	4	1	0	Proteobacteria	Gammaproteobacteria	Pseudomonadales	Pseudomonadaceae	Pseudomonas	--
OTU_10109	3	2	0	Acidobacteria	--	--		--	--
OTU_10184	3	2	0	Proteobacteria	Alphaproteobacteria	Sphingomonadales	Sphingomonadaceae	Sphingomonas	--
OTU_10775	3	2	0	Proteobacteria	Gammaproteobacteria	unidentified Gammaproteobacteria	Nitrosomonadaceae	--	--
OTU_108	3	2	0	Actinobacteria	unidentified Actinobacteria	Micrococcales	Micrococcaceae	--	--
OTU_10949	3	2	0	Proteobacteria	Alphaproteobacteria	Rhizobiales	Xanthobacteraceae	--	--
OTU_1108	3	2	0	Chloroflexi	--	--		--	--
OTU_1109	3	2	0	Proteobacteria	Gammaproteobacteria	Pseudomonadales	Moraxellaceae	Acinetobacter	--
OTU_11219	3	2	0	Firmicutes	Bacilli	Lactobacillales	Enterococcaceae	Enterococcus	--
OTU_1125	3	2	0	Nitrospirae	Nitrospira	Nitrospirales	Nitrospiraceae	unidentified Nitrospiraceae	Nitrospira sp enrichment culture clone 80
OTU_113	3	2	0	Proteobacteria	Gammaproteobacteria	Pseudomonadales	Pseudomonadaceae	Pseudomonas	Pseudomonas fragi
OTU_11546	3	2	0	Firmicutes	Bacilli	Lactobacillales	Enterococcaceae	Enterococcus	--
OTU_1168	3	2	0	Acidobacteria	Acidobacteriia	Solibacterales	unidentified Solibacterales	Bryobacter	--
OTU_11713	3	2	0	Acidobacteria	--	--		--	--
OTU_11826	3	2	0	Proteobacteria	Alphaproteobacteria	Sphingomonadales	Sphingomonadaceae	Sphingomonas	--
OTU_1187	3	2	0	Firmicutes	Clostridia	Clostridiales	Ruminococcaceae	unidentified Ruminococcaceae	Ruminococcus flavefaciens
OTU_121	3	1	1	Verrucomicrobia	Verrucomicrobiae	Verrucomicrobiales	Akkermansiaceae	Akkermansia	Akkermansia muciniphila
OTU_12121	3	2	0	Thaumarchaeota	Nitrososphaeria	Nitrososphaerales	Nitrososphaeraceae	--	--
OTU_12391	3	2	0	Firmicutes	Bacilli	Bacillales		--	--
OTU_12563	3	2	0	Proteobacteria	Gammaproteobacteria	unidentified Gammaproteobacteria	Nitrosomonadaceae	--	--
OTU_1266	3	2	0	Proteobacteria	Gammaproteobacteria	Pseudomonadales	Pseudomonadaceae	Pseudomonas	--
OTU_12900	3	2	0	Proteobacteria	Gammaproteobacteria	--		--	--
OTU_13352	3	2	0	Bacteroidetes	Bacteroidia	Bacteroidales	Bacteroidaceae	Bacteroides	--
OTU_1345	3	2	0	Acidobacteria	--	--		--	--
OTU_13647	3	2	0	Nitrospirae	Nitrospira	Nitrospirales	Nitrospiraceae	--	--
OTU_13655	3	2	0	Proteobacteria	Alphaproteobacteria	Sphingomonadales	Sphingomonadaceae	Sphingomonas	Sphingomonas jaspsi
OTU_137	3	0	2	Proteobacteria	Gammaproteobacteria	Pseudomonadales	Moraxellaceae	Moraxella	--
OTU_138	3	1	1	Proteobacteria	Gammaproteobacteria	unidentified Gammaproteobacteria	unidentified Gammaproteobacteria	Steroidobacter	--
OTU_14095	3	1	1	Nitrospirae	Nitrospira	Nitrospirales	Nitrospiraceae	--	--
OTU_14163	3	2	0	Proteobacteria	Gammaproteobacteria	unidentified Gammaproteobacteria	Burkholderiaceae	Massilia	--
OTU_146	3	2	0	Proteobacteria	Alphaproteobacteria	Rhizobiales	Xanthobacteraceae	Bradyrhizobium	Bradyrhizobium elkanii
OTU_14623	3	2	0	Actinobacteria	unidentified Actinobacteria	Propionibacteriales	Nocardioidaceae	Marmoricola	--
OTU_163	3	2	0	Proteobacteria	Gammaproteobacteria	Aeromonadales	Aeromonadaceae	Aeromonas	Aeromonas veronii
OTU_1667	3	2	0	Proteobacteria	Gammaproteobacteria	Enterobacteriales	Enterobacteriaceae	--	--
OTU_173	3	1	1	Firmicutes	Clostridia	Clostridiales	Lachnospiraceae	--	--
OTU_1785	3	2	0	Actinobacteria	Thermoleophilia	Solirubrobacterales	Solirubrobacteraceae	Conexibacter	--
OTU_239	3	2	0	Firmicutes	Clostridia	Clostridiales	unidentified Clostridiales	unidentified Clostridiales	Clostridium disporicum
OTU_2486	3	1	0	Acidobacteria	unidentified Acidobacteria	unidentified Acidobacteria	unidentified Acidobacteria	unidentified Acidobacteria	Acidobacteria bacterium RBG 16 70 10
OTU_25	3	2	0	Firmicutes	Bacilli	Lactobacillales	Streptococcaceae	Streptococcus	--
OTU_262	3	2	0	Proteobacteria	Gammaproteobacteria	unidentified Gammaproteobacteria	Burkholderiaceae	Massilia	--
OTU_2668	3	2	0	Proteobacteria	Alphaproteobacteria	Rhizobiales	Rhizobiaceae	Phyllobacterium	--
OTU_2682	3	2	0	Proteobacteria	Alphaproteobacteria	Sphingomonadales	Sphingomonadaceae	Sphingomonas	--
OTU_275	3	2	0	Actinobacteria	unidentified Actinobacteria	Propionibacteriales	Nocardioidaceae	Marmoricola	--
OTU_28	3	2	0	Firmicutes	Bacilli	Lactobacillales	Streptococcaceae	Lactococcus	Lactococcus lactis
OTU_292	3	2	0	Actinobacteria	unidentified Actinobacteria	Micrococcales	Micrococcaceae	Micrococcus	Micrococcus luteus
OTU_2998	3	2	0	Proteobacteria	Gammaproteobacteria	Enterobacteriales	Enterobacteriaceae	Pantoea	--
OTU_3174	3	2	0	Proteobacteria	Alphaproteobacteria	Rhizobiales	unidentified Rhizobiales	Devosia	--
OTU_322	3	2	0	Proteobacteria	Gammaproteobacteria	unidentified Gammaproteobacteria	Burkholderiaceae	--	--
OTU_3302	3	1	1	Firmicutes	Clostridia	Clostridiales	Ruminococcaceae	--	--
OTU_3443	3	2	0	Proteobacteria	Alphaproteobacteria	Rhizobiales	Beijerinckiaceae	Methylobacterium	--
OTU_3547	3	1	1	Nitrospirae	Nitrospira	Nitrospirales	Nitrospiraceae	unidentified Nitrospiraceae	Nitrospira japonica
OTU_364	3	2	0	Actinobacteria	unidentified Actinobacteria	Corynebacteriales	Nocardiaceae	Rhodococcus	Rhodococcus erythropolis
OTU_388	3	2	0	Bacteroidetes	Bacteroidia	Bacteroidales	Tannerellaceae	Parabacteroides	Parabacteroides distasonis
OTU_3908	3	0	2	Bacteroidetes	Bacteroidia	Bacteroidales	Bacteroidaceae	Bacteroides	--
OTU_40	3	2	0	Proteobacteria	Deltaproteobacteria	--		--	--
OTU_4016	3	2	0	Proteobacteria	Gammaproteobacteria	unidentified Gammaproteobacteria		--	--
OTU_404	3	2	0	Acidobacteria	--	--		--	--
OTU_407	3	2	0	Proteobacteria	Gammaproteobacteria	Alteromonadales	Shewanellaceae	Shewanella	Shewanella putrefaciens
OTU_4079	3	2	0	Cyanobacteria	unidentified Cyanobacteria	unidentified Cyanobacteria	unidentified Cyanobacteria	unidentified Cyanobacteria	--
OTU_412	3	2	0	Proteobacteria	Gammaproteobacteria	unidentified Gammaproteobacteria	Burkholderiaceae	Herbaspirillum	Herbaspirillum frisingense
OTU_4270	3	2	0	Proteobacteria	Gammaproteobacteria	unidentified Gammaproteobacteria	Burkholderiaceae	unidentified Burkholderiaceae	--
OTU_432	3	2	0	Actinobacteria	unidentified Actinobacteria	Micrococcales	Intrasporangiaceae	--	--
OTU_4434	3	2	0	Proteobacteria	Gammaproteobacteria	Pseudomonadales	Pseudomonadaceae	Pseudomonas	--
OTU_4555	3	1	1	Bacteroidetes	Bacteroidia	Bacteroidales	Bacteroidaceae	Bacteroides	Bacteroides thetaiotaomicron
OTU_456	3	2	0	Firmicutes	Clostridia	Clostridiales	Ruminococcaceae	--	--
OTU_462	3	2	0	Proteobacteria	Gammaproteobacteria	unidentified Gammaproteobacteria	Burkholderiaceae	Delftia	--
OTU_4724	3	2	0	Acidobacteria	unidentified Acidobacteria	unidentified Acidobacteria	unidentified Acidobacteria	unidentified Acidobacteria	Acidobacteria bacterium SCN 69-37
OTU_48	3	2	0	Proteobacteria	Gammaproteobacteria	Vibrionales	Vibrionaceae	Vibrio	--
OTU_49	3	2	0	Proteobacteria	Gammaproteobacteria	Pseudomonadales	Moraxellaceae	Acinetobacter	--
OTU_4932	3	2	0	Acidobacteria	unidentified Acidobacteria	unidentified Acidobacteria	unidentified Acidobacteria	unidentified Acidobacteria	Acidobacteria bacterium RBG 16 70 10
OTU_514	3	2	0	Acidobacteria	unidentified Acidobacteria	unidentified Acidobacteria	unidentified Acidobacteria	unidentified Acidobacteria	Acidobacteria bacterium WX27
OTU_5305	3	2	0	Firmicutes	Bacilli	Lactobacillales	Streptococcaceae	Streptococcus	--
OTU_5516	3	2	0	Proteobacteria	Gammaproteobacteria	Enterobacteriales	Enterobacteriaceae	--	--
OTU_5532	3	1	1	Firmicutes	Bacilli	Lactobacillales	Lactobacillaceae	Lactobacillus	Lactobacillus saerimneri
OTU_5661	3	2	0	Actinobacteria	unidentified Actinobacteria	Streptomycetales	Streptomycetaceae	Streptomyces	Streptomyces scabiei
OTU_57	3	2	0	Bacteroidetes	Bacteroidia	Bacteroidales	Bacteroidaceae	Bacteroides	Bacteroides ovatus
OTU_6163	3	2	0	Proteobacteria	Gammaproteobacteria	unidentified Gammaproteobacteria	Nitrosomonadaceae	--	--
OTU_6273	3	2	0	Proteobacteria	Gammaproteobacteria	unidentified Gammaproteobacteria	Burkholderiaceae	Massilia	--
OTU_64	3	2	0	Firmicutes	Erysipelotrichia	Erysipelotrichales	Erysipelotrichaceae	unidentified Erysipelotrichaceae	bacterium LF-3
OTU_689	3	2	0	Proteobacteria	Alphaproteobacteria	Sphingomonadales	Sphingomonadaceae	Sphingomonas	--
OTU_722	3	2	0	Proteobacteria	Gammaproteobacteria	Enterobacteriales	Enterobacteriaceae	Yersinia	--
OTU_7262	3	2	0	Actinobacteria	unidentified Actinobacteria	Propionibacteriales	Nocardioidaceae	Nocardioides	--
OTU_750	3	2	0	Proteobacteria	Alphaproteobacteria	Rhizobiales	Rhizobiaceae	Mesorhizobium	--
OTU_76	3	2	0	Firmicutes	Erysipelotrichia	Erysipelotrichales	Erysipelotrichaceae	Turicibacter	--
OTU_77	3	2	0	Firmicutes	Clostridia	Clostridiales	Ruminococcaceae	--	--
OTU_7826	3	2	0	Proteobacteria	Alphaproteobacteria	Sphingomonadales	Sphingomonadaceae	Sphingomonas	--
OTU_792	3	2	0	Acidobacteria	unidentified Acidobacteria	unidentified Acidobacteria	unidentified Acidobacteria	--	--
OTU_800	3	2	0	Bacteroidetes	Bacteroidia	Chitinophagales	Chitinophagaceae	Terrimonas	--
OTU_848	3	2	0	Proteobacteria	Gammaproteobacteria	Xanthomonadales	Xanthomonadaceae	Stenotrophomonas	--
OTU_85	3	2	0	Firmicutes	Clostridia	Clostridiales	Lachnospiraceae	Fusicatenibacter	--
OTU_853	3	2	0	Actinobacteria	unidentified Actinobacteria	Streptomycetales	Streptomycetaceae	Streptomyces	--
OTU_854	3	2	0	Actinobacteria	Thermoleophilia	Solirubrobacterales	Solirubrobacteraceae	Solirubrobacter	--
OTU_856	3	2	0	Firmicutes	Bacilli	Lactobacillales	Streptococcaceae	Streptococcus	--
OTU_9062	3	2	0	Proteobacteria	Alphaproteobacteria	Sphingomonadales	Sphingomonadaceae	Sphingomonas	Sphingomonas jaspsi
OTU_907	3	2	0	Proteobacteria	Alphaproteobacteria	Rhizobiales	Xanthobacteraceae	--	--
OTU_9320	3	2	0	Acidobacteria	unidentified Acidobacteria	unidentified Acidobacteria	unidentified Acidobacteria	unidentified Acidobacteria	--
OTU_9362	3	2	0	Proteobacteria	Gammaproteobacteria	Enterobacteriales	Enterobacteriaceae	Serratia	--
OTU_94	3	1	1	Firmicutes	Clostridia	Clostridiales	unidentified Clostridiales	unidentified Clostridiales	Clostridium disporicum
OTU_9450	3	2	0	Actinobacteria	unidentified Actinobacteria	Bifidobacteriales	Bifidobacteriaceae	Bifidobacterium	--
OTU_9498	3	2	0	Proteobacteria	Alphaproteobacteria	Sphingomonadales	Sphingomonadaceae	--	--
OTU_95	3	2	0	Firmicutes	Clostridia	Clostridiales	Lachnospiraceae	Anaerostipes	--
OTU_9741	3	2	0	Proteobacteria	Gammaproteobacteria	Xanthomonadales	Xanthomonadaceae	Stenotrophomonas	--
OTU_98	3	2	0	Bacteroidetes	Bacteroidia	Bacteroidales	Bacteroidaceae	Bacteroides	Bacteroides plebeius
OTU_99	3	1	1	Proteobacteria	Deltaproteobacteria	Myxococcales		--	--
OTU_9965	3	2	0	Proteobacteria	Alphaproteobacteria	Rhizobiales	Rhizobiaceae	Phyllobacterium	--
OTU_1013	2	3	0	Firmicutes	Erysipelotrichia	Erysipelotrichales	Erysipelotrichaceae	--	--
OTU_1031	2	3	0	Latescibacteria	--	--		--	--
OTU_10312	2	3	0	Proteobacteria	Gammaproteobacteria	unidentified Gammaproteobacteria	unidentified Gammaproteobacteria	Steroidobacter	--
OTU_10318	2	3	0	Proteobacteria	Gammaproteobacteria	unidentified Gammaproteobacteria	Burkholderiaceae	--	--
OTU_10349	2	3	0	Acidobacteria	unidentified Acidobacteria	unidentified Acidobacteria	Pyrinomonadaceae	--	--
OTU_10454	2	3	0	Proteobacteria	Deltaproteobacteria	Myxococcales	Haliangiaceae	Haliangium	--
OTU_1056	2	3	0	Actinobacteria	Thermoleophilia	Gaiellales	Gaiellaceae	Gaiella	--
OTU_10655	2	3	0	Acidobacteria	--	--		--	--
OTU_10702	2	3	0	Proteobacteria	Gammaproteobacteria	unidentified Gammaproteobacteria	Burkholderiaceae	Ralstonia	--
OTU_10715	2	3	0	Bacteroidetes	Bacteroidia	Chitinophagales	Chitinophagaceae	--	--
OTU_1074	2	3	0	Verrucomicrobia	Verrucomicrobiae	--		--	--
OTU_10834	2	3	0	Firmicutes	Bacilli	Lactobacillales		--	--
OTU_10908	2	3	0	Proteobacteria	Gammaproteobacteria	unidentified Gammaproteobacteria	Burkholderiaceae	--	--
OTU_10961	2	3	0	Proteobacteria	Gammaproteobacteria	--		--	--
OTU_11	2	3	0	Firmicutes	Bacilli	Lactobacillales	Lactobacillaceae	Lactobacillus	--
OTU_110	2	3	0	Bacteroidetes	Bacteroidia	Bacteroidales	Bacteroidaceae	Bacteroides	Bacteroides massiliensis
OTU_11053	2	3	0	Acidobacteria	--	--		--	--
OTU_1107	2	3	0	Acidobacteria	unidentified Acidobacteria	unidentified Acidobacteria	unidentified Acidobacteria	unidentified Acidobacteria	uncultivated soil bacterium clone S111
OTU_11194	2	3	0	Bacteroidetes	Bacteroidia	Chitinophagales	Chitinophagaceae	Niastella	--
OTU_11314	2	3	0	Firmicutes	Bacilli	Bacillales	Bacillaceae	Bacillus	--
OTU_11316	2	3	0	Acidobacteria	--	--		--	--
OTU_114	2	3	0	Latescibacteria	--	--		--	--
OTU_11467	2	3	0	Proteobacteria	Gammaproteobacteria	unidentified Gammaproteobacteria	Burkholderiaceae	--	--
OTU_1159	2	3	0	Acidobacteria	unidentified Acidobacteria	unidentified Acidobacteria	Pyrinomonadaceae	--	--
OTU_116	2	3	0	Thaumarchaeota	Nitrososphaeria	Nitrosopumilales	Nitrosopumilaceae	--	--
OTU_11630	2	3	0	Proteobacteria	Deltaproteobacteria	Desulfarculales	Desulfarculaceae	unidentified Desulfarculaceae	delta proteobacterium WX81
OTU_1166	2	3	0	Actinobacteria	--	--		--	--
OTU_11729	2	3	0	Gemmatimonadetes	unidentified Gemmatimonadetes	Gemmatimonadales	Gemmatimonadaceae	--	--
OTU_1173	2	3	0	Rokubacteria	--	--		--	--
OTU_11795	2	2	1	Firmicutes	Negativicutes	Selenomonadales	Veillonellaceae	Veillonella	--
OTU_11796	2	3	0	Acidobacteria	unidentified Acidobacteria	unidentified Acidobacteria	unidentified Acidobacteria	--	--
OTU_11815	2	3	0	Acidobacteria	--	--		--	--
OTU_1182	2	3	0	Proteobacteria	Alphaproteobacteria	Rhizobiales	Beijerinckiaceae	Methylocystis	--
OTU_11881	2	3	0	Actinobacteria	Thermoleophilia	Gaiellales	Gaiellaceae	Gaiella	--
OTU_11909	2	3	0	Proteobacteria	Gammaproteobacteria	Enterobacteriales	Enterobacteriaceae	--	--
OTU_11944	2	3	0	Firmicutes	Bacilli	Lactobacillales	Enterococcaceae	Enterococcus	--
OTU_12086	2	3	0	Firmicutes	Bacilli	Lactobacillales	Streptococcaceae	Streptococcus	--
OTU_12141	2	3	0	Proteobacteria	Alphaproteobacteria	Rhizobiales	Rhizobiaceae	Shinella	--
OTU_12250	2	3	0	Bacteroidetes	Bacteroidia	Bacteroidales	Muribaculaceae	--	--
OTU_1237	2	3	0	Gemmatimonadetes	unidentified Gemmatimonadetes	Gemmatimonadales	Gemmatimonadaceae	--	--
OTU_1244	2	3	0	Actinobacteria	Acidimicrobiia	unidentified Acidimicrobiia	Iamiaceae	Iamia	--
OTU_12440	2	2	0	Chloroflexi	Anaerolineae	Ardenticatenales		--	--
OTU_125	2	3	0	Proteobacteria	Gammaproteobacteria	unidentified Gammaproteobacteria	Neisseriaceae	Neisseria	Neisseria subflava
OTU_12508	2	3	0	Actinobacteria	unidentified Actinobacteria	Bifidobacteriales	Bifidobacteriaceae	Bifidobacterium	--
OTU_12559	2	2	1	Proteobacteria	Gammaproteobacteria	Pseudomonadales	Moraxellaceae	Acinetobacter	--
OTU_1259	2	3	0	Proteobacteria	Alphaproteobacteria	Rhizobiales	Hyphomicrobiaceae	Hyphomicrobium	--
OTU_12658	2	3	0	Chloroflexi	--	--		--	--
OTU_12686	2	3	0	Acidobacteria	unidentified Acidobacteria	unidentified Acidobacteria	unidentified Acidobacteria	unidentified Acidobacteria	Acidobacteria bacterium RBG 16 70 10
OTU_12753	2	3	0	Firmicutes	Clostridia	Clostridiales	Lachnospiraceae	Roseburia	--
OTU_129	2	2	1	Proteobacteria	Alphaproteobacteria	unidentified Alphaproteobacteria	unidentified Alphaproteobacteria	--	--
OTU_12936	2	3	0	Gemmatimonadetes	unidentified Gemmatimonadetes	Gemmatimonadales	Gemmatimonadaceae	--	--
OTU_12981	2	3	0	Gemmatimonadetes	unidentified Gemmatimonadetes	Gemmatimonadales	Gemmatimonadaceae	--	--
OTU_13007	2	2	1	Proteobacteria	Gammaproteobacteria	Enterobacteriales	Enterobacteriaceae	--	--
OTU_1301	2	3	0	Proteobacteria	Gammaproteobacteria	Xanthomonadales	Xanthomonadaceae	--	--
OTU_13050	2	3	0	Proteobacteria	Alphaproteobacteria	unidentified Alphaproteobacteria	Acetobacteraceae	Acetobacter	--
OTU_13103	2	3	0	Proteobacteria	Gammaproteobacteria	unidentified Gammaproteobacteria	Burkholderiaceae	--	--
OTU_13128	2	3	0	Proteobacteria	Gammaproteobacteria	Enterobacteriales	Enterobacteriaceae	--	--
OTU_13160	2	3	0	Proteobacteria	Gammaproteobacteria	Xanthomonadales	Xanthomonadaceae	Lysobacter	--
OTU_13240	2	2	1	Nitrospirae	Nitrospira	Nitrospirales	Nitrospiraceae	--	--
OTU_13324	2	3	0	Proteobacteria	Gammaproteobacteria	unidentified Gammaproteobacteria		--	--
OTU_13351	2	3	0	Chloroflexi	--	--		--	--
OTU_13517	2	3	0	Proteobacteria	Alphaproteobacteria	Sphingomonadales	Sphingomonadaceae	Sphingomonas	--
OTU_1373	2	3	0	Acidobacteria	Holophagae	--		--	--
OTU_13850	2	3	0	Gemmatimonadetes	unidentified Gemmatimonadetes	Gemmatimonadales	Gemmatimonadaceae	--	--
OTU_13906	2	3	0	Proteobacteria	Gammaproteobacteria	unidentified Gammaproteobacteria	Rhodocyclaceae	Denitratisoma	Denitratisoma oestradiolicum
OTU_13974	2	2	0	Acidobacteria	--	--		--	--
OTU_14	2	3	0	Proteobacteria	Alphaproteobacteria	Rhizobiales	Rhizobiaceae	unidentified Rhizobiaceae	--
OTU_14032	2	3	0	Proteobacteria	Alphaproteobacteria	--		--	--
OTU_141	2	3	0	Proteobacteria	Deltaproteobacteria	--		--	--
OTU_143	2	0	3	Firmicutes	Clostridia	Clostridiales	Lachnospiraceae	Dorea	Dorea longicatena
OTU_14326	2	3	0	Proteobacteria	Alphaproteobacteria	Sphingomonadales	Sphingomonadaceae	Sphingomonas	--
OTU_14327	2	3	0	Proteobacteria	Gammaproteobacteria	Pseudomonadales	Pseudomonadaceae	Pseudomonas	--
OTU_14328	2	3	0	Proteobacteria	Alphaproteobacteria	Rhizobiales	Rhizobiaceae	Phyllobacterium	--
OTU_14411	2	3	0	Chloroflexi	Anaerolineae	Ardenticatenales		--	--
OTU_14635	2	2	1	Proteobacteria	Gammaproteobacteria	Xanthomonadales	Xanthomonadaceae	Stenotrophomonas	--
OTU_1476	2	3	0	Acidobacteria	unidentified Acidobacteria	unidentified Acidobacteria	unidentified Acidobacteria	unidentified Acidobacteria	--
OTU_1486	2	2	0	Planctomycetes	--	--		--	--
OTU_1492	2	3	0	Acidobacteria	--	--		--	--
OTU_150	2	3	0	Proteobacteria	Gammaproteobacteria	--		--	--
OTU_1506	2	3	0	Verrucomicrobia	Verrucomicrobiae	Opitutales	Opitutaceae	Opitutus	--
OTU_1519	2	3	0	Gemmatimonadetes	unidentified Gemmatimonadetes	Gemmatimonadales	Gemmatimonadaceae	Gemmatimonas	--
OTU_1527	2	3	0	Acidobacteria	--	--		--	--
OTU_1539	2	3	0	Proteobacteria	Deltaproteobacteria	Myxococcales	Haliangiaceae	Haliangium	--
OTU_154	2	2	1	Bacteroidetes	Bacteroidia	Bacteroidales	Muribaculaceae	--	--
OTU_155	2	3	0	Proteobacteria	Gammaproteobacteria	Pseudomonadales	Moraxellaceae	Enhydrobacter	Moraxella osloensis
OTU_1572	2	3	0	Bacteroidetes	Bacteroidia	Cytophagales	Hymenobacteraceae	Hymenobacter	--
OTU_1573	2	3	0	Acidobacteria	unidentified Acidobacteria	unidentified Acidobacteria	Pyrinomonadaceae	--	--
OTU_1578	2	3	0	Proteobacteria	Gammaproteobacteria	unidentified Gammaproteobacteria	Nitrosomonadaceae	--	--
OTU_159	2	2	1	Proteobacteria	Deltaproteobacteria	Myxococcales	Haliangiaceae	Haliangium	--
OTU_1605	2	3	0	Actinobacteria	Thermoleophilia	Gaiellales		--	--
OTU_161	2	2	1	Proteobacteria	Alphaproteobacteria	unidentified Alphaproteobacteria	unidentified Alphaproteobacteria	Dongia	--
OTU_168	2	3	0	Acidobacteria	unidentified Acidobacteria	unidentified Acidobacteria	Pyrinomonadaceae	--	--
OTU_1680	2	3	0	Bacteroidetes	Bacteroidia	Chitinophagales	Chitinophagaceae	Niastella	--
OTU_1687	2	3	0	Proteobacteria	Gammaproteobacteria	unidentified Gammaproteobacteria	Burkholderiaceae	Tepidimonas	--
OTU_170	2	3	0	Firmicutes	Bacilli	Bacillales	unidentified Bacillales	Gemella	--
OTU_1709	2	3	0	Proteobacteria	Gammaproteobacteria	unidentified Gammaproteobacteria	Burkholderiaceae	Parasutterella	Burkholderiales bacterium YL45
OTU_172	2	2	1	Firmicutes	Clostridia	Clostridiales	Lachnospiraceae	unidentified Lachnospiraceae	[Eubacterium] hallii
OTU_1739	2	3	0	Bacteroidetes	Bacteroidia	Chitinophagales	Chitinophagaceae	Flavisolibacter	--
OTU_179	2	3	0	Acidobacteria	--	--		--	--
OTU_1796	2	3	0	Nitrospirae	Nitrospira	Nitrospirales	Nitrospiraceae	--	--
OTU_1806	2	3	0	Proteobacteria	Gammaproteobacteria	Salinisphaerales	Solimonadaceae	Polycyclovorans	--
OTU_1817	2	3	0	Firmicutes	Clostridia	Clostridiales	Lachnospiraceae	--	--
OTU_1833	2	3	0	Chloroflexi	Anaerolineae	--		--	--
OTU_1837	2	2	1	Proteobacteria	--	--		--	--
OTU_185	2	2	1	Proteobacteria	Alphaproteobacteria	Rhizobiales		--	--
OTU_1869	2	3	0	Actinobacteria	Thermoleophilia	Gaiellales	Gaiellaceae	Gaiella	--
OTU_192	2	3	0	Actinobacteria	unidentified Actinobacteria	Propionibacteriales	Propionibacteriaceae	Cutibacterium	Cutibacterium acnes
OTU_1961	2	3	0	Proteobacteria	Deltaproteobacteria	Myxococcales		--	--
OTU_2042	2	3	0	Proteobacteria	Alphaproteobacteria	Rhizobiales	Xanthobacteraceae	--	--
OTU_205	2	2	1	Firmicutes	Bacilli	Lactobacillales	Lactobacillaceae	Lactobacillus	--
OTU_207	2	3	0	Proteobacteria	Gammaproteobacteria	unidentified Gammaproteobacteria		--	--
OTU_2081	2	3	0	Gemmatimonadetes	--	--		--	--
OTU_21	2	3	0	Nitrospirae	Nitrospira	Nitrospirales	Nitrospiraceae	--	--
OTU_212	2	3	0	Bacteroidetes	Bacteroidia	Bacteroidales	Muribaculaceae	--	--
OTU_213	2	3	0	Acidobacteria	--	--		--	--
OTU_2144	2	3	0	Proteobacteria	Gammaproteobacteria	unidentified Gammaproteobacteria	Burkholderiaceae	Ralstonia	--
OTU_218	2	3	0	Proteobacteria	Alphaproteobacteria	Sphingomonadales	Sphingomonadaceae	Sphingomonas	--
OTU_2180	2	3	0	Chloroflexi	Chloroflexia	Chloroflexales	Roseiflexaceae	--	--
OTU_219	2	3	0	Proteobacteria	Alphaproteobacteria	Rhizobiales	Beijerinckiaceae	Bosea	--
OTU_2191	2	3	0	Proteobacteria	Alphaproteobacteria	Rhizobiales	Xanthobacteraceae	--	--
OTU_2238	2	3	0	Firmicutes	Bacilli	Lactobacillales	Lactobacillaceae	Lactobacillus	Lactobacillus aviarius
OTU_230	2	3	0	Proteobacteria	Alphaproteobacteria	Caulobacterales	Caulobacteraceae	Brevundimonas	Brevundimonas vesicularis
OTU_232	2	1	2	Bacteroidetes	Bacteroidia	Flavobacteriales	Flavobacteriaceae	Spongiimonas	--
OTU_233	2	3	0	Proteobacteria	Gammaproteobacteria	Salinisphaerales	Solimonadaceae	Polycyclovorans	--
OTU_2332	2	2	1	Proteobacteria	Alphaproteobacteria	Rhizobiales	Rhizobiaceae	Bartonella	Bartonella apis
OTU_235	2	1	2	Firmicutes	Clostridia	Clostridiales	Ruminococcaceae	--	--
OTU_236	2	3	0	Chloroflexi	Dehalococcoidia	--		--	--
OTU_237	2	2	1	Firmicutes	Clostridia	Clostridiales	Lachnospiraceae	Lachnoclostridium	--
OTU_2463	2	2	1	Bacteroidetes	Bacteroidia	Bacteroidales	Muribaculaceae	--	--
OTU_250	2	2	1	Actinobacteria	Thermoleophilia	Gaiellales	Gaiellaceae	Gaiella	--
OTU_256	2	3	0	Proteobacteria	Alphaproteobacteria	Rhizobiales	Hyphomicrobiaceae	Pedomicrobium	--
OTU_2592	2	3	0	Rokubacteria	--	--		--	--
OTU_2795	2	2	0	Chloroflexi	Chloroflexia	Thermomicrobiales		--	--
OTU_2826	2	3	0	Proteobacteria	Alphaproteobacteria	Rhizobiales	Xanthobacteraceae	--	--
OTU_2886	2	3	0	Latescibacteria	--	--		--	--
OTU_2940	2	3	0	Proteobacteria	Gammaproteobacteria	Xanthomonadales	Xanthomonadaceae	Lysobacter	--
OTU_2950	2	3	0	Proteobacteria	Gammaproteobacteria	unidentified Gammaproteobacteria	Burkholderiaceae	Lautropia	--
OTU_2971	2	3	0	Acidobacteria	--	--		--	--
OTU_2986	2	3	0	Actinobacteria	Acidimicrobiia	--		--	--
OTU_30	2	3	0	Rokubacteria	--	--		--	--
OTU_3012	2	2	0	Planctomycetes	--	--		--	--
OTU_3046	2	3	0	Proteobacteria	Alphaproteobacteria	Rhizobiales	Xanthobacteraceae	--	--
OTU_3064	2	3	0	Proteobacteria	Deltaproteobacteria	unidentified Deltaproteobacteria	unidentified Deltaproteobacteria	unidentified Deltaproteobacteria	Deltaproteobacteria bacterium CSP1-8
OTU_320	2	3	0	Firmicutes	Bacilli	Bacillales	Bacillaceae	Bacillus	--
OTU_325	2	3	0	Proteobacteria	Alphaproteobacteria	Sphingomonadales	Sphingomonadaceae	Sphingomonas	--
OTU_33	2	2	1	Firmicutes	Bacilli	Bacillales	Staphylococcaceae	Staphylococcus	Staphylococcus lentus
OTU_3357	2	3	0	Actinobacteria	Acidimicrobiia	--		--	--
OTU_36	2	3	0	Chloroflexi	--	--		--	--
OTU_3603	2	3	0	Chloroflexi	--	--		--	--
OTU_370	2	3	0	Proteobacteria	Deltaproteobacteria	Desulfovibrionales	Desulfovibrionaceae	Desulfovibrio	--
OTU_376	2	3	0	Acidobacteria	--	--		--	--
OTU_38	2	3	0	Proteobacteria	Gammaproteobacteria	Xanthomonadales	Xanthomonadaceae	Lysobacter	--
OTU_386	2	3	0	Acidobacteria	--	--		--	--
OTU_3898	2	3	0	Proteobacteria	Gammaproteobacteria	unidentified Gammaproteobacteria	Nitrosomonadaceae	unidentified Nitrosomonadaceae	bacterium TG159
OTU_392	2	1	2	Proteobacteria	Deltaproteobacteria	Desulfuromonadales	Geobacteraceae	Geobacter	--
OTU_3973	2	3	0	Acidobacteria	Acidobacteriia	Solibacterales	unidentified Solibacterales	CandidatusSolibacter	--
OTU_4046	2	3	0	Gemmatimonadetes	unidentified Gemmatimonadetes	Gemmatimonadales	Gemmatimonadaceae	Gemmatimonas	--
OTU_4047	2	3	0	Proteobacteria	Gammaproteobacteria	--		--	--
OTU_4189	2	3	0	Firmicutes	Bacilli	Bacillales	Staphylococcaceae	Staphylococcus	--
OTU_43	2	3	0	Rokubacteria	unidentified Rokubacteria	unidentified Rokubacteria	unidentified Rokubacteria	unidentified Rokubacteria	--
OTU_431	2	3	0	Actinobacteria	Acidimicrobiia	--		--	--
OTU_4323	2	3	0	Actinobacteria	Thermoleophilia	Gaiellales		--	--
OTU_45	2	3	0	Proteobacteria	Gammaproteobacteria	unidentified Gammaproteobacteria	Nitrosomonadaceae	--	--
OTU_450	2	3	0	Firmicutes	Bacilli	Bacillales	Bacillaceae	Bacillus	Bacillus velezensis
OTU_463	2	3	0	Actinobacteria	Acidimicrobiia	--		--	--
OTU_469	2	3	0	Firmicutes	Clostridia	Clostridiales	Ruminococcaceae	unidentified Ruminococcaceae	--
OTU_472	2	3	0	Thaumarchaeota	Nitrososphaeria	Nitrosopumilales	Nitrosopumilaceae	--	--
OTU_4743	2	3	0	Chloroflexi	Anaerolineae	Ardenticatenales		--	--
OTU_4769	2	3	0	Acidobacteria	unidentified Acidobacteria	unidentified Acidobacteria	unidentified Acidobacteria	unidentified Acidobacteria	Acidobacteria bacterium CB 286339
OTU_491	2	3	0	Actinobacteria	--	--		--	--
OTU_492	2	3	0	Chloroflexi	--	--		--	--
OTU_4948	2	3	0	Proteobacteria	Gammaproteobacteria	Pseudomonadales	Moraxellaceae	Acinetobacter	Acinetobacter bohemicus
OTU_4966	2	3	0	Proteobacteria	Deltaproteobacteria	Myxococcales		--	--
OTU_507	2	3	0	Acidobacteria	unidentified Acidobacteria	unidentified Acidobacteria	unidentified Acidobacteria	unidentified Acidobacteria	--
OTU_52	2	2	1	Acidobacteria	Holophagae	--		--	--
OTU_521	2	3	0	Acidobacteria	unidentified Acidobacteria	unidentified Acidobacteria	unidentified Acidobacteria	unidentified Acidobacteria	Acidobacteria bacterium SCN 69-37
OTU_531	2	3	0	Proteobacteria	Deltaproteobacteria	Myxococcales		--	--
OTU_544	2	2	1	Firmicutes	Clostridia	Clostridiales	Ruminococcaceae	--	--
OTU_5587	2	3	0	Proteobacteria	Gammaproteobacteria	unidentified Gammaproteobacteria		--	--
OTU_566	2	2	1	Acidobacteria	unidentified Acidobacteria	unidentified Acidobacteria	unidentified Acidobacteria	unidentified Acidobacteria	--
OTU_572	2	3	0	Proteobacteria	Alphaproteobacteria	Rhodobacterales	Rhodobacteraceae	Defluviimonas	--
OTU_575	2	1	2	Bacteroidetes	Bacteroidia	Bacteroidales	Muribaculaceae	--	--
OTU_5942	2	3	0	Proteobacteria	Gammaproteobacteria	unidentified Gammaproteobacteria	Burkholderiaceae	--	--
OTU_5948	2	3	0	Acidobacteria	--	--		--	--
OTU_599	2	3	0	Proteobacteria	Alphaproteobacteria	Rhizobiales	Rhizobiaceae	Ensifer	Ensifer adhaerens
OTU_60	2	3	0	Firmicutes	Bacilli	Lactobacillales	Streptococcaceae	Streptococcus	--
OTU_605	2	3	0	Firmicutes	Bacilli	Bacillales	Sporolactobacillaceae	--	--
OTU_6082	2	3	0	Firmicutes	Clostridia	Clostridiales	Ruminococcaceae	Faecalibacterium	--
OTU_61	2	3	0	Bacteroidetes	Bacteroidia	Bacteroidales	Bacteroidaceae	Bacteroides	Bacteroides uniformis
OTU_6115	2	2	1	Bacteroidetes	Bacteroidia	Bacteroidales	Muribaculaceae	--	--
OTU_6268	2	3	0	Proteobacteria	Gammaproteobacteria	unidentified Gammaproteobacteria		--	--
OTU_630	2	3	0	Proteobacteria	Alphaproteobacteria	unidentified Alphaproteobacteria	Acetobacteraceae	Commensalibacter	--
OTU_6350	2	3	0	Chloroflexi	Anaerolineae	--		--	--
OTU_65	2	3	0	Proteobacteria	Gammaproteobacteria	--		--	--
OTU_6600	2	3	0	Acidobacteria	unidentified Acidobacteria	unidentified Acidobacteria	unidentified Acidobacteria	unidentified Acidobacteria	Acidobacteria bacterium SCN 69-37
OTU_668	2	3	0	Actinobacteria	Thermoleophilia	Solirubrobacterales		--	--
OTU_6687	2	3	0	Firmicutes	Clostridia	Clostridiales	Christensenellaceae	--	--
OTU_6708	2	3	0	Actinobacteria	Coriobacteriia	Coriobacteriales	Coriobacteriaceae	Collinsella	--
OTU_6802	2	3	0	Proteobacteria	Gammaproteobacteria	Xanthomonadales	Xanthomonadaceae	--	--
OTU_6811	2	3	0	Proteobacteria	Alphaproteobacteria	Sphingomonadales	Sphingomonadaceae	Sphingomonas	--
OTU_70	2	3	0	Firmicutes	Clostridia	Clostridiales	Lachnospiraceae	--	--
OTU_7048	2	3	0	Proteobacteria	Alphaproteobacteria	Sphingomonadales	Sphingomonadaceae	Sphingomonas	--
OTU_709	2	2	1	Bacteroidetes	Bacteroidia	Flavobacteriales	unidentified Flavobacteriales	Chryseobacterium	--
OTU_71	2	3	0	Bacteroidetes	Bacteroidia	Bacteroidales	Muribaculaceae	--	--
OTU_72	2	2	1	Firmicutes	Bacilli	Bacillales	Staphylococcaceae	Jeotgalicoccus	--
OTU_7237	2	3	0	Gemmatimonadetes	unidentified Gemmatimonadetes	Gemmatimonadales	Gemmatimonadaceae	--	--
OTU_75	2	3	0	Proteobacteria	Deltaproteobacteria	--		--	--
OTU_7585	2	3	0	Proteobacteria	Alphaproteobacteria	Caulobacterales	Caulobacteraceae	Brevundimonas	--
OTU_7593	2	2	1	Firmicutes	Bacilli	Lactobacillales	Streptococcaceae	Streptococcus	Streptococcus agalactiae
OTU_7635	2	3	0	Proteobacteria	Gammaproteobacteria	Pseudomonadales	Moraxellaceae	Acinetobacter	--
OTU_770	2	2	1	Firmicutes	Clostridia	Clostridiales	Ruminococcaceae	--	--
OTU_7755	2	2	1	Nitrospirae	Nitrospira	Nitrospirales	Nitrospiraceae	--	--
OTU_7762	2	3	0	Acidobacteria	Holophagae	--		--	--
OTU_7767	2	2	0	Thaumarchaeota	Nitrososphaeria	--		--	--
OTU_7806	2	3	0	Firmicutes	Clostridia	Clostridiales	Ruminococcaceae	--	--
OTU_782	2	3	0	Acidobacteria	unidentified Acidobacteria	unidentified Acidobacteria	Pyrinomonadaceae	--	--
OTU_790	2	3	0	Bacteroidetes	Bacteroidia	Chitinophagales	Chitinophagaceae	Flavisolibacter	Flavisolibacter ginsengisoli
OTU_7956	2	2	1	Proteobacteria	Alphaproteobacteria	unidentified Alphaproteobacteria	unidentified Alphaproteobacteria	Dongia	--
OTU_806	2	3	0	Proteobacteria	Deltaproteobacteria	Myxococcales	Haliangiaceae	Haliangium	--
OTU_807	2	2	1	Latescibacteria	--	--		--	--
OTU_815	2	3	0	Acidobacteria	--	--		--	--
OTU_82	2	2	1	Firmicutes	Negativicutes	Selenomonadales	Veillonellaceae	Veillonella	Veillonella ratti
OTU_8235	2	3	0	Chloroflexi	--	--		--	--
OTU_8262	2	3	0	Chloroflexi	--	--		--	--
OTU_828	2	2	1	Rokubacteria	unidentified Rokubacteria	unidentified Rokubacteria	unidentified Rokubacteria	unidentified Rokubacteria	bacterium WX65
OTU_8288	2	3	0	Gemmatimonadetes	unidentified Gemmatimonadetes	Gemmatimonadales	Gemmatimonadaceae	--	--
OTU_8351	2	3	0	Proteobacteria	Gammaproteobacteria	unidentified Gammaproteobacteria	Burkholderiaceae	--	--
OTU_864	2	3	0	Actinobacteria	unidentified Actinobacteria	Corynebacteriales	Corynebacteriaceae	unidentified Corynebacteriaceae	Corynebacterium stationis
OTU_869	2	3	0	Proteobacteria	Gammaproteobacteria	unidentified Gammaproteobacteria	unidentified Gammaproteobacteria	unidentified Gammaproteobacteria	beta proteobacterium WWH154
OTU_8771	2	3	0	Proteobacteria	Deltaproteobacteria	Myxococcales		--	--
OTU_88	2	3	0	Rokubacteria	--	--		--	--
OTU_880	2	3	0	Actinobacteria	unidentified Actinobacteria	Corynebacteriales	Mycobacteriaceae	Mycobacterium	--
OTU_8838	2	3	0	Firmicutes	Clostridia	Clostridiales	Lachnospiraceae	Blautia	--
OTU_8842	2	3	0	Actinobacteria	--	--		--	--
OTU_8937	2	3	0	Actinobacteria	unidentified Actinobacteria	Propionibacteriales	Nocardioidaceae	--	--
OTU_9058	2	3	0	Proteobacteria	Gammaproteobacteria	unidentified Gammaproteobacteria	Burkholderiaceae	unidentified Burkholderiaceae	--
OTU_908	2	3	0	Chloroflexi	--	--		--	--
OTU_9200	2	2	1	Proteobacteria	Alphaproteobacteria	Sphingomonadales	Sphingomonadaceae	Sphingomonas	--
OTU_9283	2	3	0	Euryarchaeota	--	--		--	--
OTU_930	2	3	0	Latescibacteria	--	--		--	--
OTU_9394	2	2	0	Acidobacteria	Acidobacteriia	Acidobacteriales		--	--
OTU_9452	2	2	1	Firmicutes	Negativicutes	Selenomonadales	Veillonellaceae	Veillonella	--
OTU_9479	2	3	0	Proteobacteria	Alphaproteobacteria	Rhizobiales	unidentified Rhizobiales	Devosia	--
OTU_9528	2	3	0	Rokubacteria	--	--		--	--
OTU_9535	2	3	0	Proteobacteria	--	--		--	--
OTU_954	2	3	0	Proteobacteria	Alphaproteobacteria	Rhizobiales	Beijerinckiaceae	Microvirga	--
OTU_9551	2	3	0	Nitrospirae	Nitrospira	Nitrospirales	Nitrospiraceae	--	--
OTU_9573	2	3	0	Acidobacteria	--	--		--	--
OTU_9578	2	3	0	Chloroflexi	Dehalococcoidia	--		--	--
OTU_962	2	2	1	Firmicutes	Clostridia	Clostridiales	unidentified Clostridiales	unidentified Clostridiales	Clostridium beijerinckii
OTU_9667	2	3	0	Verrucomicrobia	Verrucomicrobiae	--		--	--
OTU_9704	2	3	0	Nitrospirae	Nitrospira	Nitrospirales	Nitrospiraceae	--	--
OTU_9770	2	3	0	Latescibacteria	--	--		--	--
OTU_985	2	2	1	Proteobacteria	Gammaproteobacteria	Alteromonadales	Alteromonadaceae	Rheinheimera	--
OTU_9898	2	3	0	Rokubacteria	--	--		--	--
OTU_992	2	2	1	Proteobacteria	Alphaproteobacteria	Rhizobiales	Rhizobiaceae	Aureimonas	Aureimonas phyllosphaerae
OTU_1	1	4	0	Proteobacteria	Gammaproteobacteria	Enterobacteriales	Enterobacteriaceae	--	--
OTU_10	1	4	0	Actinobacteria	unidentified Actinobacteria	Bifidobacteriales	Bifidobacteriaceae	Bifidobacterium	--
OTU_100	1	4	0	Proteobacteria	Alphaproteobacteria	--		--	--
OTU_1005	1	4	0	Latescibacteria	--	--		--	--
OTU_1006	1	4	0	Gemmatimonadetes	unidentified Gemmatimonadetes	Gemmatimonadales	Gemmatimonadaceae	--	--
OTU_101	1	4	0	Firmicutes	Clostridia	Clostridiales	Ruminococcaceae	unidentified Ruminococcaceae	rumen bacterium NK4A214
OTU_10105	1	4	0	Proteobacteria	Deltaproteobacteria	Myxococcales		--	--
OTU_10123	1	4	0	Proteobacteria	Alphaproteobacteria	Rhizobiales	Rhizobiaceae	Phyllobacterium	--
OTU_1017	1	4	0	Proteobacteria	Alphaproteobacteria	Rhodobacterales	Rhodobacteraceae	Paracoccus	--
OTU_1019	1	4	0	Actinobacteria	Thermoleophilia	Gaiellales	Gaiellaceae	Gaiella	--
OTU_102	1	4	0	Acidobacteria	Holophagae	--		--	--
OTU_10207	1	4	0	Chloroflexi	--	--		--	--
OTU_1021	1	3	1	Euryarchaeota	Methanomicrobia	Methanosarcinales	Methanosaetaceae	Methanosaeta	--
OTU_10223	1	4	0	Proteobacteria	Alphaproteobacteria	Rhizobiales	Beijerinckiaceae	Microvirga	Microvirga flocculans
OTU_10225	1	4	0	Gemmatimonadetes	unidentified Gemmatimonadetes	Gemmatimonadales	Gemmatimonadaceae	--	--
OTU_10274	1	4	0	Proteobacteria	Alphaproteobacteria	Sphingomonadales	Sphingomonadaceae	Sphingomonas	--
OTU_10296	1	3	0	Proteobacteria	Gammaproteobacteria	unidentified Gammaproteobacteria		--	--
OTU_103	1	1	3	Firmicutes	Bacilli	Lactobacillales	Aerococcaceae	Aerococcus	Aerococcus viridans
OTU_1032	1	4	0	Gemmatimonadetes	unidentified Gemmatimonadetes	Gemmatimonadales	Gemmatimonadaceae	--	--
OTU_1033	1	4	0	Bacteroidetes	Bacteroidia	Bacteroidales		--	--
OTU_10332	1	4	0	Proteobacteria	Gammaproteobacteria	Xanthomonadales	Xanthomonadaceae	Stenotrophomonas	--
OTU_10371	1	4	0	Latescibacteria	--	--		--	--
OTU_1041	1	4	0	Proteobacteria	Alphaproteobacteria	--		--	--
OTU_10439	1	3	0	Acidobacteria	Acidobacteriia	Acidobacteriales		--	--
OTU_10449	1	4	0	Proteobacteria	Deltaproteobacteria	--		--	--
OTU_1048	1	4	0	Acidobacteria	--	--		--	--
OTU_105	1	3	1	Proteobacteria	Alphaproteobacteria	Caulobacterales	Hyphomonadaceae	--	--
OTU_10506	1	2	2	Firmicutes	Bacilli	Lactobacillales	Enterococcaceae	--	--
OTU_1051	1	3	0	Acidobacteria	unidentified Acidobacteria	unidentified Acidobacteria	unidentified Acidobacteria	unidentified Acidobacteria	--
OTU_1054	1	3	0	Acidobacteria	unidentified Acidobacteria	unidentified Acidobacteria	unidentified Acidobacteria	unidentified Acidobacteria	Acidobacteria bacterium WY67
OTU_1062	1	3	1	Acidobacteria	unidentified Acidobacteria	unidentified Acidobacteria	Pyrinomonadaceae	--	--
OTU_1066	1	4	0	Actinobacteria	unidentified Actinobacteria	Corynebacteriales	Corynebacteriaceae	unidentified Corynebacteriaceae	--
OTU_1067	1	4	0	Firmicutes	Clostridia	Clostridiales	Ruminococcaceae	--	--
OTU_1068	1	4	0	Proteobacteria	Gammaproteobacteria	unidentified Gammaproteobacteria		--	--
OTU_107	1	4	0	Proteobacteria	Gammaproteobacteria	Oceanospirillales	Halomonadaceae	Halomonas	--
OTU_1073	1	4	0	Proteobacteria	Alphaproteobacteria	unidentified Alphaproteobacteria		--	--
OTU_10774	1	4	0	Firmicutes	Clostridia	Clostridiales	Lachnospiraceae	Blautia	--
OTU_1079	1	4	0	Actinobacteria	Thermoleophilia	Gaiellales		--	--
OTU_1085	1	3	1	Actinobacteria	unidentified Actinobacteria	Propionibacteriales	Nocardioidaceae	Nocardioides	--
OTU_10866	1	4	0	Firmicutes	Clostridia	Clostridiales	Ruminococcaceae	--	--
OTU_10883	1	4	0	Firmicutes	Clostridia	Clostridiales	Ruminococcaceae	Faecalibacterium	--
OTU_10885	1	3	0	Firmicutes	Clostridia	Clostridiales	unidentified Clostridiales	unidentified Clostridiales	Clostridium moniliforme
OTU_1089	1	4	0	Proteobacteria	Gammaproteobacteria	unidentified Gammaproteobacteria	unidentified Gammaproteobacteria	Acidibacter	--
OTU_109	1	3	1	Proteobacteria	Gammaproteobacteria	unidentified Gammaproteobacteria	Burkholderiaceae	Achromobacter	--
OTU_11005	1	3	0	Proteobacteria	Deltaproteobacteria	--		--	--
OTU_1103	1	3	1	Acidobacteria	unidentified Acidobacteria	unidentified Acidobacteria	unidentified Acidobacteria	unidentified Acidobacteria	Acidobacteria bacterium RBG 16 70 10
OTU_1106	1	4	0	Proteobacteria	Deltaproteobacteria	Desulfovibrionales	Desulfovibrionaceae	Bilophila	--
OTU_11087	1	4	0	Proteobacteria	Gammaproteobacteria	unidentified Gammaproteobacteria	Burkholderiaceae	--	--
OTU_111	1	4	0	Chloroflexi	Anaerolineae	Ardenticatenales		--	--
OTU_11145	1	4	0	Acidobacteria	--	--		--	--
OTU_11172	1	4	0	Firmicutes	Bacilli	Lactobacillales	Lactobacillaceae	Lactobacillus	--
OTU_11198	1	4	0	Firmicutes	Bacilli	Lactobacillales	Enterococcaceae	Enterococcus	--
OTU_1124	1	4	0	Firmicutes	Clostridia	Clostridiales	Lachnospiraceae	Lachnoanaerobaculum	--
OTU_11284	1	4	0	Actinobacteria	Thermoleophilia	Solirubrobacterales	Solirubrobacteraceae	Solirubrobacter	--
OTU_1129	1	4	0	Verrucomicrobia	Verrucomicrobiae	--		--	--
OTU_11315	1	2	1	Proteobacteria	Gammaproteobacteria	Oceanospirillales	Halomonadaceae	Halomonas	--
OTU_11422	1	4	0	Nitrospirae	Nitrospira	Nitrospirales	Nitrospiraceae	--	--
OTU_11435	1	4	0	Proteobacteria	Gammaproteobacteria	Xanthomonadales	Xanthomonadaceae	Stenotrophomonas	--
OTU_1145	1	4	0	Actinobacteria	Thermoleophilia	--		--	--
OTU_11451	1	4	0	Proteobacteria	Gammaproteobacteria	Xanthomonadales	Xanthomonadaceae	Stenotrophomonas	--
OTU_11453	1	3	1	Rokubacteria	--	--		--	--
OTU_11498	1	4	0	Firmicutes	Bacilli	Bacillales	Planococcaceae	Chryseomicrobium	--
OTU_1151	1	4	0	Chloroflexi	--	--		--	--
OTU_11525	1	4	0	Proteobacteria	Gammaproteobacteria	unidentified Gammaproteobacteria	Burkholderiaceae	--	--
OTU_11535	1	3	1	Firmicutes	Clostridia	Clostridiales	Lachnospiraceae	Blautia	--
OTU_11580	1	4	0	Firmicutes	Clostridia	Clostridiales	Ruminococcaceae	--	--
OTU_11586	1	4	0	Acidobacteria	Holophagae	--		--	--
OTU_11608	1	3	0	Firmicutes	Bacilli	Lactobacillales	Lactobacillaceae	Lactobacillus	Lactobacillus iners
OTU_11649	1	4	0	Firmicutes	Clostridia	Clostridiales	Ruminococcaceae	unidentified Ruminococcaceae	[Clostridium] papyrosolvens
OTU_11681	1	4	0	Proteobacteria	Alphaproteobacteria	Rhizobiales	Rhizobiaceae	Phyllobacterium	--
OTU_11699	1	4	0	Proteobacteria	Alphaproteobacteria	Sphingomonadales	Sphingomonadaceae	Sphingomonas	--
OTU_117	1	3	1	Proteobacteria	Deltaproteobacteria	Desulfovibrionales	Desulfovibrionaceae	Desulfovibrio	--
OTU_1172	1	4	0	Actinobacteria	Acidimicrobiia	Acidimicrobiales	Acidimicrobiaceae	--	--
OTU_11759	1	4	0	Acidobacteria	unidentified Acidobacteria	unidentified Acidobacteria	unidentified Acidobacteria	unidentified Acidobacteria	uncultivated soil bacterium clone S111
OTU_11798	1	2	2	Firmicutes	Bacilli	Lactobacillales	Carnobacteriaceae	Atopostipes	--
OTU_11824	1	4	0	Firmicutes	Clostridia	Clostridiales	Ruminococcaceae	unidentified Ruminococcaceae	--
OTU_1184	1	4	0	Acidobacteria	--	--		--	--
OTU_11886	1	3	1	Firmicutes	Negativicutes	Selenomonadales	Veillonellaceae	Dialister	--
OTU_1189	1	4	0	Firmicutes	Clostridia	Clostridiales	Lachnospiraceae	--	--
OTU_119	1	3	1	Acidobacteria	Acidobacteriia	Solibacterales		--	--
OTU_11902	1	4	0	Proteobacteria	Alphaproteobacteria	Sphingomonadales	Sphingomonadaceae	Sphingomonas	--
OTU_11912	1	4	0	Acidobacteria	--	--		--	--
OTU_11922	1	4	0	Actinobacteria	Thermoleophilia	--		--	--
OTU_11937	1	3	0	Proteobacteria	Deltaproteobacteria	Myxococcales		--	--
OTU_1194	1	3	0	Proteobacteria	Deltaproteobacteria	Myxococcales		--	--
OTU_11952	1	4	0	Acidobacteria	--	--		--	--
OTU_11954	1	4	0	Proteobacteria	Gammaproteobacteria	unidentified Gammaproteobacteria		--	--
OTU_11993	1	2	2	Bacteroidetes	Bacteroidia	Bacteroidales	Prevotellaceae	unidentified Prevotellaceae	Prevotella copri
OTU_12	1	4	0	Firmicutes	Clostridia	Clostridiales	Lachnospiraceae	Blautia	--
OTU_120	1	4	0	Rokubacteria	unidentified Rokubacteria	unidentified Rokubacteria	unidentified Rokubacteria	unidentified Rokubacteria	candidate division NC10 bacterium CSP1-5
OTU_1200	1	4	0	Actinobacteria	Thermoleophilia	Gaiellales		--	--
OTU_12015	1	4	0	Proteobacteria	Alphaproteobacteria	Rhizobiales	Xanthobacteraceae	--	--
OTU_12025	1	4	0	Rokubacteria	--	--		--	--
OTU_1203	1	4	0	Bacteroidetes	Bacteroidia	Cytophagales	Microscillaceae	--	--
OTU_12044	1	4	0	Acidobacteria	--	--		--	--
OTU_12050	1	3	0	Acidobacteria	--	--		--	--
OTU_1207	1	4	0	Acidobacteria	--	--		--	--
OTU_1208	1	4	0	Firmicutes	Bacilli	Lactobacillales	Streptococcaceae	Lactococcus	--
OTU_12084	1	4	0	Proteobacteria	Alphaproteobacteria	Rhizobiales	Xanthobacteraceae	--	--
OTU_12101	1	3	1	Firmicutes	Bacilli	Lactobacillales	Lactobacillaceae	Lactobacillus	Lactobacillus intestinalis
OTU_12125	1	4	0	Bacteroidetes	Bacteroidia	Bacteroidales	Muribaculaceae	--	--
OTU_12128	1	4	0	Proteobacteria	Deltaproteobacteria	--		--	--
OTU_12149	1	4	0	Chloroflexi	--	--		--	--
OTU_12179	1	3	0	Proteobacteria	Deltaproteobacteria	--		--	--
OTU_12186	1	4	0	Proteobacteria	Gammaproteobacteria	unidentified Gammaproteobacteria		--	--
OTU_1222	1	4	0	Bacteroidetes	Bacteroidia	Bacteroidales	Prevotellaceae	--	--
OTU_1225	1	4	0	Acidobacteria	--	--		--	--
OTU_1228	1	3	0	Verrucomicrobia	Verrucomicrobiae	--		--	--
OTU_12286	1	4	0	Bacteroidetes	Bacteroidia	Bacteroidales	Muribaculaceae	--	--
OTU_12292	1	4	0	Proteobacteria	Deltaproteobacteria	--		--	--
OTU_123	1	3	1	Proteobacteria	Alphaproteobacteria	unidentified Alphaproteobacteria	unidentified Alphaproteobacteria	--	--
OTU_1230	1	4	0	Proteobacteria	Deltaproteobacteria	Myxococcales	Archangiaceae	Anaeromyxobacter	--
OTU_1236	1	3	1	Bacteroidetes	Bacteroidia	Bacteroidales	Rikenellaceae	Alistipes	Alistipes finegoldii
OTU_1238	1	3	1	Actinobacteria	Acidimicrobiia	unidentified Acidimicrobiia	unidentified Acidimicrobiia	unidentified Acidimicrobiia	Hevea brasiliensis phytoplasma
OTU_12381	1	4	0	Firmicutes	Bacilli	Bacillales	Bacillaceae	Bacillus	--
OTU_1241	1	3	0	Latescibacteria	--	--		--	--
OTU_1243	1	3	0	Bacteroidetes	Bacteroidia	Bacteroidales	Prevotellaceae	Alloprevotella	--
OTU_12437	1	4	0	Proteobacteria	Gammaproteobacteria	Pseudomonadales	Moraxellaceae	Acinetobacter	--
OTU_12438	1	4	0	Chloroflexi	Anaerolineae	Ardenticatenales		--	--
OTU_12451	1	4	0	Acidobacteria	--	--		--	--
OTU_1246	1	3	1	Firmicutes	Clostridia	Clostridiales	Ruminococcaceae	--	--
OTU_12467	1	4	0	Cyanobacteria	unidentified Cyanobacteria	unidentified Cyanobacteria	unidentified Cyanobacteria	unidentified Cyanobacteria	--
OTU_12516	1	4	0	Firmicutes	Bacilli	Lactobacillales	Lactobacillaceae	Lactobacillus	--
OTU_12520	1	3	1	Proteobacteria	Gammaproteobacteria	unidentified Gammaproteobacteria	unidentified Gammaproteobacteria	Acidibacter	--
OTU_12569	1	4	0	Proteobacteria	Alphaproteobacteria	--		--	--
OTU_12625	1	4	0	Actinobacteria	unidentified Actinobacteria	Micromonosporales	Micromonosporaceae	Luedemannella	--
OTU_12689	1	4	0	Proteobacteria	Deltaproteobacteria	--		--	--
OTU_1269	1	4	0	Zixibacteria	--	--		--	--
OTU_12714	1	3	0	Euryarchaeota	Thermoplasmata	--		--	--
OTU_1272	1	4	0	unidentified	unidentified Archaea	unidentified Archaea	unidentified Archaea	unidentified Archaea	--
OTU_12728	1	4	0	Firmicutes	Bacilli	Bacillales		--	--
OTU_1274	1	4	0	Bacteroidetes	Ignavibacteria	--		--	--
OTU_12808	1	3	0	Nitrospirae	Nitrospira	Nitrospirales	Nitrospiraceae	--	--
OTU_1285	1	4	0	Actinobacteria	unidentified Actinobacteria	Pseudonocardiales	Pseudonocardiaceae	Saccharopolyspora	--
OTU_1286	1	4	0	Chloroflexi	Anaerolineae	Ardenticatenales		--	--
OTU_12869	1	4	0	Acidobacteria	--	--		--	--
OTU_12883	1	3	1	Proteobacteria	Gammaproteobacteria	unidentified Gammaproteobacteria	Neisseriaceae	Neisseria	--
OTU_1289	1	4	0	Acidobacteria	--	--		--	--
OTU_12910	1	4	0	Verrucomicrobia	Verrucomicrobiae	--		--	--
OTU_12935	1	3	1	Proteobacteria	Gammaproteobacteria	Enterobacteriales	Enterobacteriaceae	--	--
OTU_1295	1	4	0	Acidobacteria	unidentified Acidobacteria	unidentified Acidobacteria	unidentified Acidobacteria	unidentified Acidobacteria	--
OTU_12975	1	4	0	Proteobacteria	Gammaproteobacteria	unidentified Gammaproteobacteria		--	--
OTU_12990	1	4	0	Proteobacteria	Gammaproteobacteria	unidentified Gammaproteobacteria	Burkholderiaceae	--	--
OTU_13	1	4	0	Firmicutes	Bacilli	Lactobacillales	Lactobacillaceae	Lactobacillus	Lactobacillus reuteri
OTU_130	1	4	0	Bacteroidetes	Bacteroidia	Bacteroidales	Muribaculaceae	--	--
OTU_13002	1	4	0	Verrucomicrobia	Verrucomicrobiae	--		--	--
OTU_13018	1	3	1	Proteobacteria	Gammaproteobacteria	Pseudomonadales	Moraxellaceae	Acinetobacter	Acinetobacter baylyi
OTU_13040	1	4	0	Proteobacteria	--	--		--	--
OTU_1305	1	4	0	Actinobacteria	Acidimicrobiia	--		--	--
OTU_13125	1	4	0	Proteobacteria	Deltaproteobacteria	--		--	--
OTU_1316	1	4	0	Proteobacteria	Alphaproteobacteria	unidentified Alphaproteobacteria		--	--
OTU_1318	1	3	1	Proteobacteria	Alphaproteobacteria	Rhizobiales	Beijerinckiaceae	Roseiarcus	--
OTU_1320	1	3	1	Firmicutes	Bacilli	Lactobacillales	Lactobacillaceae	Lactobacillus	Lactobacillus melliventris
OTU_13208	1	4	0	Proteobacteria	Gammaproteobacteria	unidentified Gammaproteobacteria	Burkholderiaceae	--	--
OTU_1328	1	4	0	Gemmatimonadetes	--	--		--	--
OTU_13316	1	4	0	Proteobacteria	Gammaproteobacteria	unidentified Gammaproteobacteria	Burkholderiaceae	Massilia	--
OTU_13319	1	3	1	Bacteroidetes	Bacteroidia	Bacteroidales	Bacteroidaceae	Bacteroides	Bacteroides fragilis
OTU_1335	1	2	2	Bacteroidetes	Bacteroidia	Bacteroidales	Paludibacteraceae	--	--
OTU_13371	1	4	0	Proteobacteria	Alphaproteobacteria	Rhizobiales	Hyphomicrobiaceae	--	--
OTU_1338	1	3	1	Acidobacteria	Acidobacteriia	Acidobacteriales		--	--
OTU_1339	1	3	1	Firmicutes	Clostridia	Clostridiales	Lachnospiraceae	--	--
OTU_13398	1	4	0	Acidobacteria	unidentified Acidobacteria	unidentified Acidobacteria	Pyrinomonadaceae	--	--
OTU_1341	1	4	0	Actinobacteria	Acidimicrobiia	--		--	--
OTU_13411	1	4	0	Verrucomicrobia	Verrucomicrobiae	--		--	--
OTU_13418	1	2	1	Fusobacteria	Fusobacteriia	Fusobacteriales	Fusobacteriaceae	Fusobacterium	--
OTU_1342	1	4	0	Firmicutes	Clostridia	Clostridiales	unidentified Clostridiales	Finegoldia	--
OTU_1346	1	4	0	unidentified	unidentified Bacteria	unidentified Bacteria	unidentified Bacteria	CandidatusEntotheonella	--
OTU_13484	1	4	0	Proteobacteria	Deltaproteobacteria	Desulfarculales	Desulfarculaceae	--	--
OTU_1350	1	4	0	Thaumarchaeota	Nitrososphaeria	Nitrosopumilales	Nitrosopumilaceae	CandidatusNitrosotenuis	--
OTU_1353	1	4	0	Verrucomicrobia	Verrucomicrobiae	Chthoniobacterales	Chthoniobacteraceae	CandidatusUdaeobacter	--
OTU_1354	1	4	0	Acidobacteria	Acidobacteriia	Solibacterales	unidentified Solibacterales	CandidatusSolibacter	--
OTU_13553	1	3	1	Firmicutes	Bacilli	Bacillales	Bacillaceae	--	--
OTU_1359	1	4	0	Gemmatimonadetes	unidentified Gemmatimonadetes	Gemmatimonadales	Gemmatimonadaceae	--	--
OTU_136	1	3	1	Firmicutes	Clostridia	Clostridiales	Ruminococcaceae	Subdoligranulum	--
OTU_13640	1	3	1	Proteobacteria	Gammaproteobacteria	Pseudomonadales	Moraxellaceae	Acinetobacter	--
OTU_1367	1	4	0	Proteobacteria	Alphaproteobacteria	unidentified Alphaproteobacteria	unidentified Alphaproteobacteria	--	--
OTU_13674	1	4	0	Acidobacteria	unidentified Acidobacteria	unidentified Acidobacteria	unidentified Acidobacteria	--	--
OTU_1371	1	3	0	Acidobacteria	--	--		--	--
OTU_1374	1	3	1	Proteobacteria	Gammaproteobacteria	unidentified Gammaproteobacteria	Neisseriaceae	Neisseria	Neisseria oralis
OTU_13771	1	4	0	Acidobacteria	--	--		--	--
OTU_13774	1	4	0	Bacteroidetes	Bacteroidia	Bacteroidales	Prevotellaceae	--	--
OTU_1382	1	4	0	Acidobacteria	unidentified Acidobacteria	unidentified Acidobacteria	unidentified Acidobacteria	unidentified Acidobacteria	Acidobacteria bacterium RBG 16 70 10
OTU_1383	1	4	0	Gemmatimonadetes	unidentified Gemmatimonadetes	Gemmatimonadales	Gemmatimonadaceae	--	--
OTU_1387	1	2	1	Firmicutes	Bacilli	Lactobacillales	Lactobacillaceae	Lactobacillus	Lactobacillus acetotolerans
OTU_1389	1	3	0	Proteobacteria	Deltaproteobacteria	Myxococcales		--	--
OTU_1402	1	4	0	Chloroflexi	--	--		--	--
OTU_14061	1	4	0	Firmicutes	Clostridia	Clostridiales	Lachnospiraceae	unidentified Lachnospiraceae	Ruminococcus lactaris
OTU_14077	1	1	3	Proteobacteria	Gammaproteobacteria	Alteromonadales	Idiomarinaceae	Idiomarina	--
OTU_14084	1	4	0	Actinobacteria	--	--		--	--
OTU_14104	1	4	0	Proteobacteria	Deltaproteobacteria	--		--	--
OTU_14125	1	4	0	Gemmatimonadetes	unidentified Gemmatimonadetes	Gemmatimonadales	Gemmatimonadaceae	--	--
OTU_14130	1	4	0	Firmicutes	Bacilli	Bacillales	Bacillaceae	Bacillus	--
OTU_1414	1	4	0	Acidobacteria	Acidobacteriia	Solibacterales	unidentified Solibacterales	Bryobacter	--
OTU_14147	1	4	0	Proteobacteria	Gammaproteobacteria	unidentified Gammaproteobacteria	Burkholderiaceae	--	--
OTU_1417	1	4	0	Rokubacteria	unidentified Rokubacteria	unidentified Rokubacteria	unidentified Rokubacteria	unidentified Rokubacteria	bacterium WX65
OTU_1418	1	3	0	Firmicutes	Clostridia	Clostridiales	Ruminococcaceae	unidentified Ruminococcaceae	--
OTU_142	1	2	2	Proteobacteria	Alphaproteobacteria	Sphingomonadales	Sphingomonadaceae	Sphingomonas	--
OTU_1427	1	4	0	Proteobacteria	Deltaproteobacteria	Desulfarculales	Desulfarculaceae	--	--
OTU_14274	1	3	1	Firmicutes	Bacilli	Lactobacillales	Enterococcaceae	Enterococcus	--
OTU_1429	1	1	3	Firmicutes	Clostridia	Clostridiales	Lachnospiraceae	--	--
OTU_1430	1	3	1	Firmicutes	Clostridia	Clostridiales	unidentified Clostridiales	unidentified Clostridiales	Clostridium sp PPf35E10
OTU_1431	1	4	0	Rokubacteria	--	--		--	--
OTU_14314	1	4	0	Thaumarchaeota	Nitrososphaeria	--		--	--
OTU_14319	1	4	0	Proteobacteria	Gammaproteobacteria	unidentified Gammaproteobacteria	Nitrosomonadaceae	--	--
OTU_14337	1	4	0	Firmicutes	Bacilli	Lactobacillales	Streptococcaceae	Streptococcus	--
OTU_1436	1	4	0	Chloroflexi	Chloroflexia	Chloroflexales	Roseiflexaceae	--	--
OTU_1437	1	4	0	Acidobacteria	unidentified Acidobacteria	unidentified Acidobacteria	unidentified Acidobacteria	unidentified Acidobacteria	Acidobacteria bacterium CB 286306
OTU_14385	1	4	0	Firmicutes	Clostridia	Clostridiales	Ruminococcaceae	Faecalibacterium	--
OTU_144	1	3	1	Actinobacteria	unidentified Actinobacteria	Micrococcales	Microbacteriaceae	Microbacterium	Microbacterium endophyticum
OTU_1440	1	4	0	Firmicutes	Clostridia	Clostridiales	Lachnospiraceae	unidentified Lachnospiraceae	Lachnospiraceae bacterium M18-1
OTU_14438	1	3	1	Bacteroidetes	Bacteroidia	Bacteroidales	Bacteroidaceae	Bacteroides	--
OTU_1445	1	4	0	Dadabacteria	--	--		--	--
OTU_145	1	4	0	Bacteroidetes	Bacteroidia	Bacteroidales	Prevotellaceae	--	--
OTU_14513	1	4	0	Proteobacteria	Gammaproteobacteria	Enterobacteriales	Enterobacteriaceae	--	--
OTU_1456	1	4	0	Acidobacteria	Acidobacteriia	Acidobacteriales	unidentified Acidobacteriales	unidentified Acidobacteriales	Acidobacteria bacterium WWH111
OTU_1458	1	4	0	Proteobacteria	Alphaproteobacteria	unidentified Alphaproteobacteria	Geminicoccaceae	CandidatusAlysiosphaera	--
OTU_1460	1	4	0	Proteobacteria	Gammaproteobacteria	unidentified Gammaproteobacteria		--	--
OTU_14634	1	4	0	Planctomycetes	--	--		--	--
OTU_14666	1	4	0	Proteobacteria	Deltaproteobacteria	--		--	--
OTU_1469	1	3	0	Thaumarchaeota	Nitrososphaeria	--		--	--
OTU_14703	1	4	0	Bacteroidetes	Bacteroidia	Cytophagales	Microscillaceae	--	--
OTU_148	1	4	0	Proteobacteria	Deltaproteobacteria	--		--	--
OTU_1483	1	4	0	Proteobacteria	Deltaproteobacteria	--		--	--
OTU_1484	1	4	0	Bacteroidetes	Bacteroidia	Flavobacteriales	Flavobacteriaceae	Capnocytophaga	Capnocytophaga gingivalis
OTU_1487	1	4	0	unidentified	unidentified Bacteria	unidentified Bacteria	unidentified Bacteria	unidentified Bacteria	--
OTU_1488	1	4	0	Latescibacteria	--	--		--	--
OTU_1489	1	4	0	Proteobacteria	Deltaproteobacteria	--		--	--
OTU_1497	1	4	0	Gemmatimonadetes	--	--		--	--
OTU_1499	1	3	0	Elusimicrobia	--	--		--	--
OTU_15	1	4	0	Bacteroidetes	Bacteroidia	Bacteroidales	Prevotellaceae	unidentified Prevotellaceae	Prevotella copri
OTU_1501	1	4	0	Proteobacteria	Gammaproteobacteria	Salinisphaerales	Solimonadaceae	--	--
OTU_1509	1	4	0	Firmicutes	Clostridia	Clostridiales	Ruminococcaceae	--	--
OTU_151	1	4	0	Proteobacteria	Deltaproteobacteria	Syntrophobacterales	Syntrophaceae	--	--
OTU_1511	1	3	0	Candidatus	--	--		--	--
OTU_1515	1	4	0	Proteobacteria	Deltaproteobacteria	Myxococcales		--	--
OTU_1516	1	4	0	Firmicutes	Clostridia	Clostridiales	Christensenellaceae	--	--
OTU_152	1	4	0	Firmicutes	Clostridia	Clostridiales	Ruminococcaceae	Fournierella	--
OTU_1520	1	3	1	Proteobacteria	Alphaproteobacteria	Sphingomonadales	Sphingomonadaceae	Sphingomonas	Sphingomonas kaistensis
OTU_153	1	3	1	Proteobacteria	Deltaproteobacteria	unidentified Deltaproteobacteria	unidentified Deltaproteobacteria	unidentified Deltaproteobacteria	Actinobacteria bacterium RBG 13 63 9
OTU_1538	1	2	2	Actinobacteria	unidentified Actinobacteria	Actinomycetales	Actinomycetaceae	Actinomyces	Actinomyces naeslundii
OTU_1542	1	4	0	Acidobacteria	unidentified Acidobacteria	unidentified Acidobacteria	unidentified Acidobacteria	unidentified Acidobacteria	Acidobacteria bacterium SCN 69-37
OTU_1543	1	4	0	Euryarchaeota	Thermoplasmata	--		--	--
OTU_1558	1	4	0	Proteobacteria	Deltaproteobacteria	Myxococcales	Polyangiaceae	Pajaroellobacter	--
OTU_1559	1	3	0	Proteobacteria	Gammaproteobacteria	unidentified Gammaproteobacteria		--	--
OTU_156	1	3	1	Proteobacteria	Deltaproteobacteria	--		--	--
OTU_1561	1	2	2	Firmicutes	Clostridia	Clostridiales	Lachnospiraceae	unidentified Lachnospiraceae	Lachnospiraceae bacterium 44835
OTU_157	1	4	0	Bacteroidetes	Bacteroidia	Bacteroidales	Tannerellaceae	Parabacteroides	Parabacteroides merdae
OTU_1570	1	3	1	Actinobacteria	Coriobacteriia	Coriobacteriales	Atopobiaceae	--	--
OTU_1574	1	3	1	Actinobacteria	--	--		--	--
OTU_1575	1	4	0	Firmicutes	Clostridia	Clostridiales	Ruminococcaceae	--	--
OTU_158	1	3	1	Proteobacteria	Alphaproteobacteria	unidentified Alphaproteobacteria		--	--
OTU_1593	1	4	0	Fusobacteria	Fusobacteriia	Fusobacteriales	Leptotrichiaceae	Leptotrichia	--
OTU_1598	1	4	0	Acidobacteria	--	--		--	--
OTU_16	1	4	0	Firmicutes	Bacilli	Lactobacillales	Lactobacillaceae	Lactobacillus	Lactobacillus gasseri
OTU_160	1	4	0	Firmicutes	Clostridia	Clostridiales	Ruminococcaceae	unidentified Ruminococcaceae	Ruminococcus bromii
OTU_1611	1	4	0	Firmicutes	Clostridia	Clostridiales	Ruminococcaceae	--	--
OTU_1621	1	4	0	Proteobacteria	Deltaproteobacteria	--		--	--
OTU_1640	1	3	1	Bacteroidetes	Bacteroidia	Bacteroidales	Muribaculaceae	--	--
OTU_1643	1	4	0	Actinobacteria	unidentified Actinobacteria	Propionibacteriales	Nocardioidaceae	--	--
OTU_1653	1	3	1	Proteobacteria	Alphaproteobacteria	Rickettsiales	unidentified Rickettsiales	unidentified Rickettsiales	--
OTU_1656	1	4	0	Acidobacteria	--	--		--	--
OTU_1657	1	4	0	Rokubacteria	--	--		--	--
OTU_1659	1	4	0	Acidobacteria	Holophagae	--		--	--
OTU_166	1	3	1	Firmicutes	Clostridia	Clostridiales	Ruminococcaceae	Faecalibacterium	--
OTU_1660	1	3	0	Firmicutes	Clostridia	Clostridiales	Ruminococcaceae	--	--
OTU_1661	1	3	1	Firmicutes	Clostridia	Clostridiales	Lachnospiraceae	--	--
OTU_167	1	3	1	Acidobacteria	Acidobacteriia	--		--	--
OTU_1671	1	4	0	Firmicutes	Clostridia	Clostridiales	Ruminococcaceae	--	--
OTU_1675	1	3	0	Chloroflexi	--	--		--	--
OTU_1692	1	3	0	Proteobacteria	Gammaproteobacteria	Pseudomonadales	Moraxellaceae	--	--
OTU_1697	1	4	0	Firmicutes	Bacilli	Bacillales	Paenibacillaceae	Brevibacillus	--
OTU_17	1	4	0	Proteobacteria	Gammaproteobacteria	unidentified Gammaproteobacteria		--	--
OTU_1719	1	4	0	Firmicutes	Clostridia	Clostridiales	Ruminococcaceae	unidentified Ruminococcaceae	--
OTU_1721	1	4	0	Firmicutes	Bacilli	Bacillales	Paenibacillaceae	Paenibacillus	Paenibacillus alginolyticus
OTU_1722	1	4	0	Actinobacteria	unidentified Actinobacteria	Propionibacteriales	Nocardioidaceae	Aeromicrobium	--
OTU_175	1	3	1	Firmicutes	Clostridia	Clostridiales	Lachnospiraceae	Blautia	--
OTU_1765	1	4	0	Bacteroidetes	Bacteroidia	Bacteroidales	Muribaculaceae	--	--
OTU_1766	1	4	0	Chloroflexi	Anaerolineae	--		--	--
OTU_177	1	4	0	Proteobacteria	Alphaproteobacteria	--		--	--
OTU_1808	1	4	0	Proteobacteria	Gammaproteobacteria	unidentified Gammaproteobacteria	Burkholderiaceae	Comamonas	--
OTU_1821	1	4	0	Actinobacteria	--	--		--	--
OTU_183	1	2	2	Proteobacteria	Gammaproteobacteria	unidentified Gammaproteobacteria	Burkholderiaceae	unidentified Burkholderiaceae	--
OTU_184	1	4	0	Proteobacteria	Alphaproteobacteria	Rickettsiales	Anaplasmataceae	Wolbachia	Wolbachia sp
OTU_1860	1	3	0	Proteobacteria	Deltaproteobacteria	Myxococcales	Sandaracinaceae	--	--
OTU_188	1	4	0	Proteobacteria	Gammaproteobacteria	Xanthomonadales	Xanthomonadaceae	Thermomonas	--
OTU_189	1	3	1	Proteobacteria	--	--		--	--
OTU_1894	1	4	0	Proteobacteria	Alphaproteobacteria	Rhizobiales	Beijerinckiaceae	Microvirga	--
OTU_1899	1	3	0	Planctomycetes	--	--		--	--
OTU_19	1	4	0	Bacteroidetes	Bacteroidia	Bacteroidales	Bacteroidaceae	Bacteroides	--
OTU_191	1	2	2	unidentified	unidentified Bacteria	Campylobacterales	Helicobacteraceae	Helicobacter	Helicobacter ganmani
OTU_1928	1	4	0	Gemmatimonadetes	--	--		--	--
OTU_1933	1	4	0	Chloroflexi	Anaerolineae	Anaerolineales	Anaerolineaceae	--	--
OTU_1936	1	4	0	Chloroflexi	Chloroflexia	Thermomicrobiales		--	--
OTU_195	1	4	0	Acidobacteria	Acidobacteriia	Acidobacteriales		--	--
OTU_1953	1	4	0	Acidobacteria	unidentified Acidobacteria	unidentified Acidobacteria	unidentified Acidobacteria	--	--
OTU_1956	1	4	0	Firmicutes	Bacilli	Lactobacillales	Enterococcaceae	Enterococcus	Enterococcus cecorum
OTU_196	1	3	1	Proteobacteria	Gammaproteobacteria	Aeromonadales	Succinivibrionaceae	--	--
OTU_1979	1	4	0	Acidobacteria	Acidobacteriia	Solibacterales	unidentified Solibacterales	--	--
OTU_1990	1	3	0	Proteobacteria	Deltaproteobacteria	Myxococcales	Haliangiaceae	Haliangium	--
OTU_2	1	4	0	Proteobacteria	Alphaproteobacteria	Rhizobiales	Rhizobiaceae	Phyllobacterium	--
OTU_20	1	4	0	Firmicutes	Bacilli	Lactobacillales	Lactobacillaceae	Lactobacillus	--
OTU_200	1	2	2	Firmicutes	Clostridia	Clostridiales	Ruminococcaceae	--	--
OTU_2008	1	4	0	Actinobacteria	Thermoleophilia	Gaiellales	Gaiellaceae	Gaiella	--
OTU_2009	1	4	0	Proteobacteria	Alphaproteobacteria	Caulobacterales	Caulobacteraceae	--	--
OTU_201	1	2	2	Bacteroidetes	Bacteroidia	Bacteroidales	Bacteroidaceae	Bacteroides	Bacteroides stercoris
OTU_2024	1	4	0	Proteobacteria	Gammaproteobacteria	unidentified Gammaproteobacteria	unidentified Gammaproteobacteria	Acidibacter	--
OTU_2026	1	4	0	Proteobacteria	Gammaproteobacteria	unidentified Gammaproteobacteria	Nitrosomonadaceae	--	--
OTU_2039	1	3	1	Proteobacteria	Alphaproteobacteria	Sphingomonadales	Sphingomonadaceae	Sphingomonas	--
OTU_204	1	2	2	Firmicutes	Erysipelotrichia	Erysipelotrichales	Erysipelotrichaceae	Erysipelatoclostridium	--
OTU_2040	1	4	0	Proteobacteria	Gammaproteobacteria	unidentified Gammaproteobacteria	Burkholderiaceae	unidentified Burkholderiaceae	--
OTU_2061	1	4	0	Proteobacteria	Alphaproteobacteria	Rhizobiales	Rhizobiaceae	Phyllobacterium	--
OTU_2063	1	4	0	Chloroflexi	Anaerolineae	--		--	--
OTU_209	1	4	0	Chloroflexi	--	--		--	--
OTU_210	1	4	0	Gemmatimonadetes	unidentified Gemmatimonadetes	Gemmatimonadales	Gemmatimonadaceae	--	--
OTU_2111	1	4	0	Tenericutes	Mollicutes	--		--	--
OTU_214	1	4	0	Rokubacteria	unidentified Rokubacteria	unidentified Rokubacteria	unidentified Rokubacteria	unidentified Rokubacteria	Candidatus Rokubacteria bacterium CSP1-6
OTU_2145	1	4	0	Gemmatimonadetes	unidentified Gemmatimonadetes	Gemmatimonadales	Gemmatimonadaceae	--	--
OTU_2147	1	3	1	Firmicutes	Bacilli	Bacillales	Bacillaceae	Bacillus	Bacillus halodurans
OTU_2148	1	2	2	Firmicutes	Clostridia	Clostridiales	Ruminococcaceae	Butyricicoccus	--
OTU_215	1	4	0	Proteobacteria	Alphaproteobacteria	Sphingomonadales	Sphingomonadaceae	Novosphingobium	Novosphingobium aromaticivorans
OTU_2156	1	4	0	Firmicutes	Clostridia	Clostridiales	Lachnospiraceae	unidentified Lachnospiraceae	Clostridium sp Culture-54
OTU_2172	1	4	0	Proteobacteria	Deltaproteobacteria	Desulfarculales	Desulfarculaceae	--	--
OTU_2185	1	4	0	Proteobacteria	Gammaproteobacteria	unidentified Gammaproteobacteria	Burkholderiaceae	unidentified Burkholderiaceae	Burkholderiales bacterium X4
OTU_2188	1	4	0	Proteobacteria	Gammaproteobacteria	unidentified Gammaproteobacteria	Rhodocyclaceae	Thauera	--
OTU_2193	1	3	1	Firmicutes	Erysipelotrichia	Erysipelotrichales	Erysipelotrichaceae	Dubosiella	--
OTU_2198	1	3	0	Bacteroidetes	Bacteroidia	Flavobacteriales	Flavobacteriaceae	Capnocytophaga	--
OTU_22	1	3	1	Proteobacteria	Gammaproteobacteria	Orbales	Orbaceae	Gilliamella	--
OTU_220	1	4	0	Proteobacteria	Deltaproteobacteria	--		--	--
OTU_2202	1	4	0	Proteobacteria	--	--		--	--
OTU_2221	1	3	1	Proteobacteria	Gammaproteobacteria	unidentified Gammaproteobacteria	Nitrosomonadaceae	Nitrosomonas	--
OTU_2222	1	4	0	Proteobacteria	Gammaproteobacteria	Enterobacteriales	Enterobacteriaceae	--	--
OTU_223	1	4	0	Nitrospirae	Nitrospira	Nitrospirales	Nitrospiraceae	unidentified Nitrospiraceae	Nitrospirae bacterium 13 2 20CM 2 62 8
OTU_2242	1	4	0	Actinobacteria	Acidimicrobiia	--		--	--
OTU_2243	1	4	0	Proteobacteria	Alphaproteobacteria	Rhizobiales		--	--
OTU_2258	1	3	0	unidentified	unidentified Bacteria	unidentified Bacteria	unidentified Bacteria	CandidatusEntotheonella	--
OTU_226	1	3	1	Proteobacteria	Deltaproteobacteria	--		--	--
OTU_2260	1	4	0	Proteobacteria	Gammaproteobacteria	unidentified Gammaproteobacteria		--	--
OTU_227	1	3	1	Firmicutes	Negativicutes	Selenomonadales	Acidaminococcaceae	Phascolarctobacterium	--
OTU_2273	1	4	0	Proteobacteria	Gammaproteobacteria	Enterobacteriales	Enterobacteriaceae	--	--
OTU_2277	1	4	0	Bacteroidetes	Bacteroidia	Flavobacteriales	unidentified Flavobacteriales	Chryseobacterium	--
OTU_228	1	4	0	Proteobacteria	Deltaproteobacteria	Myxococcales		--	--
OTU_2297	1	4	0	Acidobacteria	Acidobacteriia	Acidobacteriales		--	--
OTU_23	1	4	0	Firmicutes	Negativicutes	Selenomonadales	Veillonellaceae	Dialister	--
OTU_2318	1	4	0	Firmicutes	Clostridia	Clostridiales	Ruminococcaceae	--	--
OTU_2323	1	4	0	Acidobacteria	--	--		--	--
OTU_2337	1	4	0	Proteobacteria	Deltaproteobacteria	--		--	--
OTU_2358	1	4	0	Acidobacteria	Holophagae	--		--	--
OTU_2366	1	4	0	Proteobacteria	Gammaproteobacteria	unidentified Gammaproteobacteria	Burkholderiaceae	unidentified Burkholderiaceae	--
OTU_2394	1	4	0	Proteobacteria	Deltaproteobacteria	Syntrophobacterales	Syntrophobacteraceae	Syntrophobacter	--
OTU_24	1	4	0	Firmicutes	Clostridia	Clostridiales	Lachnospiraceae	Roseburia	Roseburia inulinivorans
OTU_241	1	3	1	Proteobacteria	Gammaproteobacteria	Pseudomonadales	Pseudomonadaceae	Pseudomonas	--
OTU_243	1	4	0	Acidobacteria	--	--		--	--
OTU_2434	1	4	0	Proteobacteria	Deltaproteobacteria	--		--	--
OTU_244	1	4	0	Rokubacteria	unidentified Rokubacteria	unidentified Rokubacteria	unidentified Rokubacteria	unidentified Rokubacteria	bacterium WX65
OTU_2460	1	4	0	Proteobacteria	Gammaproteobacteria	unidentified Gammaproteobacteria	Burkholderiaceae	Limnobacter	--
OTU_2471	1	4	0	Acidobacteria	Acidobacteriia	Solibacterales	unidentified Solibacterales	--	--
OTU_2475	1	4	0	Actinobacteria	Acidimicrobiia	--		--	--
OTU_249	1	4	0	Gemmatimonadetes	unidentified Gemmatimonadetes	Gemmatimonadales	Gemmatimonadaceae	--	--
OTU_251	1	4	0	Fusobacteria	Fusobacteriia	Fusobacteriales	Leptotrichiaceae	Leptotrichia	--
OTU_2514	1	4	0	Firmicutes	Clostridia	Clostridiales	Lachnospiraceae	Lachnoclostridium	--
OTU_252	1	3	1	Firmicutes	Clostridia	Clostridiales	Lachnospiraceae	--	--
OTU_2527	1	3	0	Acidobacteria	unidentified Acidobacteria	unidentified Acidobacteria	unidentified Acidobacteria	unidentified Acidobacteria	uncultivated soil bacterium clone S111
OTU_253	1	2	2	Firmicutes	Clostridia	Clostridiales	Ruminococcaceae	Butyricicoccus	--
OTU_2534	1	4	0	Latescibacteria	--	--		--	--
OTU_254	1	4	0	Acidobacteria	--	--		--	--
OTU_255	1	4	0	Bacteroidetes	Bacteroidia	Bacteroidales	Muribaculaceae	--	--
OTU_2567	1	4	0	Acidobacteria	Acidobacteriia	Acidobacteriales		--	--
OTU_2580	1	4	0	Firmicutes	Bacilli	Bacillales	Staphylococcaceae	Staphylococcus	--
OTU_259	1	4	0	Proteobacteria	Alphaproteobacteria	--		--	--
OTU_26	1	4	0	Bacteroidetes	Bacteroidia	Bacteroidales	Muribaculaceae	--	--
OTU_260	1	4	0	Proteobacteria	Alphaproteobacteria	Sphingomonadales	Sphingomonadaceae	Qipengyuania	--
OTU_2623	1	4	0	Firmicutes	Clostridia	Clostridiales	Lachnospiraceae	--	--
OTU_2645	1	4	0	Actinobacteria	Thermoleophilia	Gaiellales		--	--
OTU_266	1	2	2	Proteobacteria	Gammaproteobacteria	Pseudomonadales	Moraxellaceae	Psychrobacter	--
OTU_268	1	4	0	Proteobacteria	Gammaproteobacteria	unidentified Gammaproteobacteria	Methylophilaceae	--	--
OTU_2693	1	2	2	Firmicutes	Clostridia	Clostridiales	Lachnospiraceae	Roseburia	--
OTU_27	1	3	1	Firmicutes	Bacilli	Bacillales		--	--
OTU_270	1	3	1	Proteobacteria	Deltaproteobacteria	--		--	--
OTU_2712	1	4	0	Proteobacteria	Gammaproteobacteria	unidentified Gammaproteobacteria	Nitrosomonadaceae	--	--
OTU_2718	1	4	0	Gemmatimonadetes	unidentified Gemmatimonadetes	Gemmatimonadales	Gemmatimonadaceae	--	--
OTU_2719	1	4	0	Bacteroidetes	Bacteroidia	Flavobacteriales	unidentified Flavobacteriales	Chryseobacterium	--
OTU_274	1	4	0	Proteobacteria	Alphaproteobacteria	--		--	--
OTU_2760	1	4	0	Elusimicrobia	--	--		--	--
OTU_278	1	3	1	Firmicutes	Clostridia	Clostridiales	Lachnospiraceae	unidentified Lachnospiraceae	Coprococcus eutactus
OTU_2796	1	4	0	Cyanobacteria	unidentified Cyanobacteria	--		--	--
OTU_2810	1	4	0	Actinobacteria	unidentified Actinobacteria	Micrococcales	Microbacteriaceae	--	--
OTU_2814	1	4	0	Acidobacteria	unidentified Acidobacteria	unidentified Acidobacteria	Pyrinomonadaceae	unidentified Pyrinomonadaceae	Acidobacterium sp Ac 12 G8
OTU_282	1	2	2	Firmicutes	Clostridia	Clostridiales	unidentified Clostridiales	unidentified Clostridiales	--
OTU_2835	1	4	0	Proteobacteria	Deltaproteobacteria	--		--	--
OTU_284	1	3	1	Chloroflexi	Dehalococcoidia	--		--	--
OTU_2863	1	4	0	Bacteroidetes	Bacteroidia	Chitinophagales	Chitinophagaceae	Flavisolibacter	--
OTU_2873	1	4	0	Acidobacteria	unidentified Acidobacteria	unidentified Acidobacteria	unidentified Acidobacteria	Vicinamibacter	--
OTU_288	1	4	0	Actinobacteria	Thermoleophilia	--		--	--
OTU_2884	1	4	0	Proteobacteria	Alphaproteobacteria	Rhodobacterales	Rhodobacteraceae	Paracoccus	--
OTU_290	1	4	0	Verrucomicrobia	Verrucomicrobiae	--		--	--
OTU_2915	1	4	0	Acidobacteria	unidentified Acidobacteria	unidentified Acidobacteria	Pyrinomonadaceae	--	--
OTU_294	1	4	0	Rokubacteria	--	--		--	--
OTU_297	1	4	0	Euryarchaeota	Thermoplasmata	--		--	--
OTU_2980	1	4	0	Tenericutes	Mollicutes	--		--	--
OTU_2995	1	4	0	Acidobacteria	--	--		--	--
OTU_3	1	4	0	Proteobacteria	Gammaproteobacteria	unidentified Gammaproteobacteria	Burkholderiaceae	Ralstonia	--
OTU_3008	1	4	0	Proteobacteria	Deltaproteobacteria	--		--	--
OTU_302	1	3	1	Proteobacteria	Alphaproteobacteria	Sphingomonadales	Sphingomonadaceae	Sphingomonas	--
OTU_303	1	4	0	Acidobacteria	Holophagae	--		--	--
OTU_3038	1	4	0	Proteobacteria	Deltaproteobacteria	Desulfarculales	Desulfarculaceae	--	--
OTU_305	1	3	1	Bacteroidetes	Bacteroidia	Bacteroidales	Bacteroidaceae	Bacteroides	Bacteroides barnesiae
OTU_3053	1	4	0	Firmicutes	Clostridia	Clostridiales		--	--
OTU_306	1	4	0	Proteobacteria	Alphaproteobacteria	Rhizobiales	unidentified Rhizobiales	Nordella	--
OTU_3069	1	3	1	Firmicutes	Bacilli	Bacillales	Bacillaceae	Bacillus	--
OTU_3073	1	4	0	Latescibacteria	--	--		--	--
OTU_3074	1	4	0	Acidobacteria	--	--		--	--
OTU_309	1	3	1	Bacteroidetes	Bacteroidia	Cytophagales	Hymenobacteraceae	Pontibacter	--
OTU_31	1	4	0	Cyanobacteria	unidentified Cyanobacteria	unidentified Cyanobacteria	unidentified Cyanobacteria	unidentified Cyanobacteria	Cercis gigantea
OTU_3105	1	4	0	Firmicutes	Clostridia	Clostridiales	Ruminococcaceae	Faecalibacterium	--
OTU_3114	1	4	0	Proteobacteria	Deltaproteobacteria	--		--	--
OTU_3143	1	3	0	Actinobacteria	Coriobacteriia	Coriobacteriales	Atopobiaceae	Olsenella	Olsenella umbonata
OTU_315	1	3	1	Firmicutes	Clostridia	Clostridiales	Lachnospiraceae	Blautia	Blautia obeum
OTU_317	1	4	0	Gemmatimonadetes	unidentified Gemmatimonadetes	Gemmatimonadales	Gemmatimonadaceae	--	--
OTU_318	1	4	0	Latescibacteria	--	--		--	--
OTU_32	1	4	0	Proteobacteria	Gammaproteobacteria	Pseudomonadales	Moraxellaceae	Acinetobacter	--
OTU_3201	1	4	0	Firmicutes	Clostridia	Clostridiales		--	--
OTU_3221	1	4	0	Fusobacteria	Fusobacteriia	Fusobacteriales	Leptotrichiaceae	Leptotrichia	--
OTU_3245	1	4	0	Tenericutes	Mollicutes	--		--	--
OTU_326	1	4	0	Proteobacteria	Deltaproteobacteria	--		--	--
OTU_3260	1	4	0	Proteobacteria	Alphaproteobacteria	Sphingomonadales	Sphingomonadaceae	Sphingoaurantiacus	--
OTU_327	1	4	0	Acidobacteria	unidentified Acidobacteria	unidentified Acidobacteria	unidentified Acidobacteria	unidentified Acidobacteria	Acidobacteria bacterium RBG 16 70 10
OTU_329	1	4	0	Proteobacteria	Gammaproteobacteria	--		--	--
OTU_3294	1	4	0	Bacteroidetes	Bacteroidia	Chitinophagales	Chitinophagaceae	Flavisolibacter	--
OTU_3296	1	4	0	Bacteroidetes	Bacteroidia	Bacteroidales	Bacteroidaceae	Bacteroides	Bacteroides fragilis
OTU_3335	1	4	0	Acidobacteria	--	--		--	--
OTU_3359	1	4	0	Firmicutes	Bacilli	Lactobacillales	Streptococcaceae	Streptococcus	--
OTU_3393	1	4	0	Acidobacteria	Acidobacteriia	Solibacterales	unidentified Solibacterales	Bryobacter	--
OTU_34	1	4	0	Firmicutes	Clostridia	Clostridiales	Peptostreptococcaceae	Romboutsia	--
OTU_3404	1	4	0	Proteobacteria	Gammaproteobacteria	Enterobacteriales	Enterobacteriaceae	--	--
OTU_341	1	4	0	Acidobacteria	--	--		--	--
OTU_345	1	4	0	Firmicutes	Clostridia	Clostridiales	Lachnospiraceae	Blautia	Ruminococcus sp Marseille-P328
OTU_3476	1	4	0	Proteobacteria	Gammaproteobacteria	Enterobacteriales	Enterobacteriaceae	--	--
OTU_348	1	3	1	Proteobacteria	Alphaproteobacteria	unidentified Alphaproteobacteria	unidentified Alphaproteobacteria	--	--
OTU_3492	1	3	1	Actinobacteria	unidentified Actinobacteria	Pseudonocardiales	Pseudonocardiaceae	Pseudonocardia	Pseudonocardia alaniniphila
OTU_351	1	3	1	Acidobacteria	--	--		--	--
OTU_3520	1	4	0	Firmicutes	Clostridia	Clostridiales	Ruminococcaceae	Faecalibacterium	--
OTU_355	1	4	0	Bacteroidetes	Bacteroidia	Bacteroidales	Prevotellaceae	--	--
OTU_356	1	4	0	Bacteroidetes	Bacteroidia	Bacteroidales	Prevotellaceae	unidentified Prevotellaceae	Prevotella melaninogenica
OTU_3610	1	4	0	Chloroflexi	Anaerolineae	--		--	--
OTU_362	1	4	0	Actinobacteria	Thermoleophilia	Solirubrobacterales		--	--
OTU_3651	1	4	0	Chloroflexi	Chloroflexia	Thermomicrobiales		--	--
OTU_3656	1	4	0	Firmicutes	Clostridia	Clostridiales	Ruminococcaceae	--	--
OTU_369	1	4	0	Proteobacteria	Alphaproteobacteria	Rhizobiales		--	--
OTU_371	1	3	1	Bacteroidetes	Bacteroidia	Bacteroidales	Prevotellaceae	--	--
OTU_372	1	4	0	Rokubacteria	unidentified Rokubacteria	unidentified Rokubacteria	unidentified Rokubacteria	CandidatusMethylomirabilis	--
OTU_374	1	3	1	Actinobacteria	unidentified Actinobacteria	Micrococcales	Micrococcaceae	Rothia	--
OTU_3748	1	3	0	Proteobacteria	Deltaproteobacteria	--		--	--
OTU_3752	1	4	0	Latescibacteria	--	--		--	--
OTU_3760	1	1	3	Firmicutes	Clostridia	Clostridiales	Ruminococcaceae	Faecalibacterium	--
OTU_3767	1	4	0	Proteobacteria	Gammaproteobacteria	unidentified Gammaproteobacteria		--	--
OTU_377	1	3	1	Firmicutes	Bacilli	Lactobacillales	Lactobacillaceae	Lactobacillus	--
OTU_378	1	2	2	Proteobacteria	Alphaproteobacteria	Caulobacterales	Caulobacteraceae	Caulobacter	Caulobacter sp
OTU_3780	1	3	1	Proteobacteria	Gammaproteobacteria	Pseudomonadales	Pseudomonadaceae	Pseudomonas	--
OTU_379	1	3	1	Bacteroidetes	Bacteroidia	Bacteroidales	Prevotellaceae	Alloprevotella	--
OTU_3792	1	4	0	Firmicutes	Bacilli	Bacillales	Bacillaceae	Bacillus	--
OTU_3806	1	4	0	Proteobacteria	Deltaproteobacteria	Bdellovibrionales	Bdellovibrionaceae	--	--
OTU_3821	1	4	0	Acidobacteria	--	--		--	--
OTU_385	1	3	1	Proteobacteria	Gammaproteobacteria	Pseudomonadales	Pseudomonadaceae	Pseudomonas	Pseudomonas veronii
OTU_387	1	4	0	Proteobacteria	Gammaproteobacteria	unidentified Gammaproteobacteria	Nitrosomonadaceae	--	--
OTU_3880	1	4	0	Proteobacteria	Alphaproteobacteria	Rhizobiales	Xanthobacteraceae	Pseudorhodoplanes	--
OTU_390	1	4	0	Proteobacteria	Deltaproteobacteria	--		--	--
OTU_3924	1	4	0	Gemmatimonadetes	unidentified Gemmatimonadetes	Gemmatimonadales	Gemmatimonadaceae	--	--
OTU_3942	1	4	0	Acidobacteria	Acidobacteriia	--		--	--
OTU_395	1	4	0	Proteobacteria	Deltaproteobacteria	Desulfarculales	Desulfarculaceae	--	--
OTU_3951	1	4	0	Actinobacteria	--	--		--	--
OTU_399	1	2	2	Bacteroidetes	Bacteroidia	Flavobacteriales	unidentified Flavobacteriales	Chryseobacterium	Chryseobacterium indologenes
OTU_4	1	4	0	Proteobacteria	Alphaproteobacteria	Sphingomonadales	Sphingomonadaceae	Sphingomonas	--
OTU_4012	1	4	0	Proteobacteria	Deltaproteobacteria	--		--	--
OTU_403	1	4	0	Gemmatimonadetes	unidentified Gemmatimonadetes	Gemmatimonadales	Gemmatimonadaceae	--	--
OTU_4032	1	4	0	Firmicutes	Bacilli	Bacillales	Paenibacillaceae	Paenibacillus	--
OTU_413	1	3	1	Bacteroidetes	Bacteroidia	Flavobacteriales	unidentified Flavobacteriales	Cloacibacterium	--
OTU_414	1	4	0	Acidobacteria	--	--		--	--
OTU_418	1	4	0	Firmicutes	Clostridia	Clostridiales	Ruminococcaceae	--	--
OTU_4184	1	4	0	Proteobacteria	Gammaproteobacteria	unidentified Gammaproteobacteria	Burkholderiaceae	--	--
OTU_42	1	4	0	Bacteroidetes	Bacteroidia	Bacteroidales	Muribaculaceae	--	--
OTU_420	1	3	1	Fusobacteria	Fusobacteriia	Fusobacteriales	Fusobacteriaceae	Fusobacterium	--
OTU_423	1	2	2	Bacteroidetes	Bacteroidia	Flavobacteriales	unidentified Flavobacteriales	Elizabethkingia	--
OTU_4265	1	3	0	Proteobacteria	Deltaproteobacteria	Myxococcales	Haliangiaceae	Haliangium	--
OTU_4275	1	4	0	Proteobacteria	Alphaproteobacteria	Rhodobacterales	Rhodobacteraceae	--	--
OTU_4333	1	4	0	Latescibacteria	--	--		--	--
OTU_434	1	4	0	Proteobacteria	Gammaproteobacteria	Pseudomonadales	Pseudomonadaceae	Pseudomonas	--
OTU_438	1	3	1	Latescibacteria	--	--		--	--
OTU_4381	1	4	0	Proteobacteria	Alphaproteobacteria	Sphingomonadales	Sphingomonadaceae	Sphingomonas	--
OTU_439	1	4	0	Acidobacteria	--	--		--	--
OTU_440	1	3	1	Proteobacteria	Gammaproteobacteria	Xanthomonadales	Xanthomonadaceae	Arenimonas	--
OTU_4419	1	4	0	Firmicutes	Erysipelotrichia	Erysipelotrichales	Erysipelotrichaceae	Allobaculum	--
OTU_4447	1	3	1	Firmicutes	Clostridia	Clostridiales	Lachnospiraceae	unidentified Lachnospiraceae	Clostridiales bacterium CIEAF 20
OTU_445	1	4	0	Thaumarchaeota	Nitrososphaeria	Nitrososphaerales	Nitrososphaeraceae	CandidatusNitrososphaera	--
OTU_4478	1	4	0	Acidobacteria	Holophagae	--		--	--
OTU_4513	1	4	0	Proteobacteria	Gammaproteobacteria	unidentified Gammaproteobacteria	Nitrosomonadaceae	--	--
OTU_4576	1	4	0	Latescibacteria	--	--		--	--
OTU_458	1	3	1	Actinobacteria	Coriobacteriia	Coriobacteriales	Eggerthellaceae	Enterorhabdus	--
OTU_46	1	4	0	Firmicutes	Clostridia	Clostridiales	Ruminococcaceae	--	--
OTU_4603	1	4	0	Actinobacteria	Thermoleophilia	Gaiellales		--	--
OTU_4618	1	4	0	Firmicutes	Clostridia	Clostridiales	Ruminococcaceae	Faecalibacterium	--
OTU_4633	1	4	0	Actinobacteria	Thermoleophilia	Solirubrobacterales		--	--
OTU_464	1	3	1	Proteobacteria	Gammaproteobacteria	Enterobacteriales	Enterobacteriaceae	Buchnera	--
OTU_4644	1	4	0	Latescibacteria	--	--		--	--
OTU_4645	1	4	0	Proteobacteria	Deltaproteobacteria	--		--	--
OTU_465	1	4	0	Firmicutes	Clostridia	Clostridiales	Peptostreptococcaceae	Terrisporobacter	--
OTU_4671	1	4	0	Thaumarchaeota	Nitrososphaeria	Nitrososphaerales	Nitrososphaeraceae	--	--
OTU_47	1	4	0	Actinobacteria	unidentified Actinobacteria	Micrococcales	Microbacteriaceae	Curtobacterium	--
OTU_473	1	4	0	Proteobacteria	Alphaproteobacteria	Rhizobiales	Hyphomicrobiaceae	--	--
OTU_4741	1	4	0	Proteobacteria	Alphaproteobacteria	Sphingomonadales	Sphingomonadaceae	--	--
OTU_4773	1	4	0	Acidobacteria	Acidobacteriia	--		--	--
OTU_4774	1	3	1	Proteobacteria	Deltaproteobacteria	--		--	--
OTU_486	1	2	2	Firmicutes	Clostridia	Clostridiales	Peptostreptococcaceae	Paraclostridium	Paraclostridium bifermentans
OTU_4890	1	4	0	Proteobacteria	Gammaproteobacteria	unidentified Gammaproteobacteria		--	--
OTU_4912	1	4	0	Actinobacteria	unidentified Actinobacteria	Pseudonocardiales	Pseudonocardiaceae	Lechevalieria	Lechevalieria aerocolonigenes
OTU_4928	1	4	0	Nitrospirae	Nitrospira	Nitrospirales	Nitrospiraceae	--	--
OTU_5	1	4	0	Firmicutes	Bacilli	Lactobacillales	Enterococcaceae	Enterococcus	--
OTU_502	1	4	0	Proteobacteria	Gammaproteobacteria	unidentified Gammaproteobacteria	Nitrosomonadaceae	--	--
OTU_5021	1	3	0	Acidobacteria	--	--		--	--
OTU_504	1	4	0	Chloroflexi	--	--		--	--
OTU_5058	1	3	1	Cyanobacteria	unidentified Cyanobacteria	unidentified Cyanobacteria	unidentified Cyanobacteria	unidentified Cyanobacteria	Bambusa oldhamii
OTU_506	1	4	0	Proteobacteria	Gammaproteobacteria	Xanthomonadales	Xanthomonadaceae	Stenotrophomonas	--
OTU_512	1	3	1	Rokubacteria	--	--		--	--
OTU_513	1	4	0	Proteobacteria	Deltaproteobacteria	--		--	--
OTU_5131	1	4	0	Proteobacteria	Gammaproteobacteria	unidentified Gammaproteobacteria	Nitrosomonadaceae	--	--
OTU_520	1	2	2	Firmicutes	Clostridia	Clostridiales		--	--
OTU_5228	1	3	0	Chloroflexi	Anaerolineae	--		--	--
OTU_525	1	4	0	Proteobacteria	Deltaproteobacteria	Desulfarculales	Desulfarculaceae	--	--
OTU_5278	1	4	0	Bacteroidetes	Bacteroidia	Bacteroidales	Muribaculaceae	--	--
OTU_528	1	4	0	Proteobacteria	Deltaproteobacteria	--		--	--
OTU_5316	1	3	1	Proteobacteria	Alphaproteobacteria	Rhizobiales	Rhizobiaceae	Ochrobactrum	--
OTU_534	1	3	1	Bacteroidetes	Bacteroidia	Bacteroidales	Rikenellaceae	--	--
OTU_5390	1	4	0	Proteobacteria	Deltaproteobacteria	Myxococcales	Haliangiaceae	Haliangium	--
OTU_5397	1	4	0	Chloroflexi	--	--		--	--
OTU_54	1	4	0	Proteobacteria	Gammaproteobacteria	unidentified Gammaproteobacteria	Burkholderiaceae	Parasutterella	--
OTU_541	1	4	0	Euryarchaeota	Thermoplasmata	--		--	--
OTU_542	1	4	0	Proteobacteria	Deltaproteobacteria	Myxococcales	Haliangiaceae	Haliangium	--
OTU_5421	1	4	0	Actinobacteria	unidentified Actinobacteria	Frankiales	Frankiaceae	Frankia	--
OTU_5437	1	4	0	Proteobacteria	Gammaproteobacteria	Enterobacteriales	Enterobacteriaceae	--	--
OTU_5468	1	4	0	Proteobacteria	Gammaproteobacteria	Xanthomonadales	Xanthomonadaceae	Lysobacter	--
OTU_55	1	3	1	Gemmatimonadetes	unidentified Gemmatimonadetes	Gemmatimonadales	Gemmatimonadaceae	--	--
OTU_550	1	4	0	Actinobacteria	Acidimicrobiia	unidentified Acidimicrobiia	Iamiaceae	Iamia	--
OTU_5500	1	4	0	Rokubacteria	--	--		--	--
OTU_556	1	4	0	Proteobacteria	Gammaproteobacteria	unidentified Gammaproteobacteria	Burkholderiaceae	--	--
OTU_559	1	4	0	Firmicutes	Erysipelotrichia	Erysipelotrichales	Erysipelotrichaceae	Solobacterium	Solobacterium moorei
OTU_5590	1	4	0	Proteobacteria	Alphaproteobacteria	Rhodobacterales	Rhodobacteraceae	Ruegeria	--
OTU_56	1	4	0	Gemmatimonadetes	unidentified Gemmatimonadetes	Gemmatimonadales	Gemmatimonadaceae	--	--
OTU_560	1	2	2	Bacteroidetes	Bacteroidia	Flavobacteriales	Flavobacteriaceae	Flavobacterium	--
OTU_5660	1	4	0	Proteobacteria	Gammaproteobacteria	unidentified Gammaproteobacteria	Burkholderiaceae	Ralstonia	--
OTU_567	1	4	0	Bacteroidetes	Bacteroidia	Bacteroidales	Prevotellaceae	unidentified Prevotellaceae	Prevotella stercorea
OTU_571	1	3	1	Firmicutes	Bacilli	Bacillales	Planococcaceae	Solibacillus	--
OTU_5772	1	4	0	Firmicutes	Bacilli	Lactobacillales	Lactobacillaceae	Lactobacillus	--
OTU_578	1	4	0	Thaumarchaeota	Nitrososphaeria	Nitrososphaerales	Nitrososphaeraceae	--	--
OTU_5795	1	4	0	Acidobacteria	--	--		--	--
OTU_58	1	2	2	Proteobacteria	Deltaproteobacteria	Desulfovibrionales	Desulfovibrionaceae	--	--
OTU_5803	1	3	0	Acidobacteria	unidentified Acidobacteria	unidentified Acidobacteria	unidentified Acidobacteria	unidentified Acidobacteria	Acidobacteria bacterium SCN 69-37
OTU_5814	1	4	0	Gemmatimonadetes	unidentified Gemmatimonadetes	Gemmatimonadales	Gemmatimonadaceae	--	--
OTU_5879	1	4	0	Rokubacteria	unidentified Rokubacteria	unidentified Rokubacteria	unidentified Rokubacteria	CandidatusMethylomirabilis	--
OTU_593	1	4	0	Acidobacteria	unidentified Acidobacteria	unidentified Acidobacteria	unidentified Acidobacteria	Stenotrophobacter	--
OTU_5953	1	4	0	Chloroflexi	Dehalococcoidia	--		--	--
OTU_596	1	4	0	Firmicutes	Erysipelotrichia	Erysipelotrichales	Erysipelotrichaceae	Faecalibaculum	--
OTU_597	1	2	2	Gemmatimonadetes	unidentified Gemmatimonadetes	Gemmatimonadales	Gemmatimonadaceae	unidentified Gemmatimonadaceae	bacterium enrichment culture clone R1492-14
OTU_6	1	4	0	Proteobacteria	Gammaproteobacteria	Enterobacteriales	Enterobacteriaceae	unidentified Enterobacteriaceae	Escherichia coli
OTU_6000	1	4	0	Proteobacteria	Deltaproteobacteria	--		--	--
OTU_6002	1	4	0	Proteobacteria	Alphaproteobacteria	Rhizobiales	Hyphomicrobiaceae	Pedomicrobium	--
OTU_6048	1	3	1	Proteobacteria	Gammaproteobacteria	Vibrionales	Vibrionaceae	Vibrio	--
OTU_607	1	4	0	Actinobacteria	unidentified Actinobacteria	Frankiales	Geodermatophilaceae	Blastococcus	--
OTU_616	1	4	0	Gemmatimonadetes	unidentified Gemmatimonadetes	Gemmatimonadales	Gemmatimonadaceae	--	--
OTU_619	1	3	1	Proteobacteria	Alphaproteobacteria	unidentified Alphaproteobacteria	Acetobacteraceae	Commensalibacter	--
OTU_6233	1	4	0	Rokubacteria	unidentified Rokubacteria	unidentified Rokubacteria	unidentified Rokubacteria	CandidatusMethylomirabilis	--
OTU_6255	1	4	0	Bacteroidetes	Bacteroidia	Bacteroidales	Muribaculaceae	--	--
OTU_628	1	3	1	Actinobacteria	unidentified Actinobacteria	Actinomycetales	Actinomycetaceae	Actinomyces	Actinomyces odontolyticus
OTU_6287	1	4	0	Actinobacteria	unidentified Actinobacteria	Micrococcales	Microbacteriaceae	Microbacterium	--
OTU_6292	1	4	0	Acidobacteria	--	--		--	--
OTU_63	1	3	1	Proteobacteria	Gammaproteobacteria	unidentified Gammaproteobacteria	Nitrosomonadaceae	--	--
OTU_631	1	4	0	Acidobacteria	Holophagae	--		--	--
OTU_6316	1	4	0	Firmicutes	Bacilli	Lactobacillales	Lactobacillaceae	Lactobacillus	Lactobacillus backii
OTU_6318	1	4	0	Actinobacteria	Thermoleophilia	Gaiellales	Gaiellaceae	Gaiella	--
OTU_632	1	3	1	Firmicutes	Clostridia	Clostridiales	Ruminococcaceae	unidentified Ruminococcaceae	--
OTU_634	1	4	0	Proteobacteria	Alphaproteobacteria	Caulobacterales	Caulobacteraceae	Phenylobacterium	--
OTU_639	1	3	1	Bacteroidetes	Bacteroidia	Cytophagales	Microscillaceae	--	--
OTU_6419	1	4	0	Proteobacteria	Deltaproteobacteria	Desulfarculales	Desulfarculaceae	--	--
OTU_650	1	3	1	Actinobacteria	unidentified Actinobacteria	Propionibacteriales	Nocardioidaceae	Nocardioides	Nocardioides exalbidus
OTU_652	1	4	0	Actinobacteria	Thermoleophilia	Gaiellales	Gaiellaceae	Gaiella	--
OTU_6558	1	4	0	Proteobacteria	Alphaproteobacteria	Rhizobiales	Hyphomicrobiaceae	Hyphomicrobium	Hyphomicrobium zavarzinii
OTU_656	1	4	0	Proteobacteria	Deltaproteobacteria	Myxococcales	Haliangiaceae	Haliangium	--
OTU_659	1	4	0	Firmicutes	Bacilli	Lactobacillales	Leuconostocaceae	Leuconostoc	--
OTU_664	1	4	0	Gemmatimonadetes	unidentified Gemmatimonadetes	Gemmatimonadales	Gemmatimonadaceae	--	--
OTU_6697	1	4	0	Firmicutes	Clostridia	Clostridiales	Lachnospiraceae	--	--
OTU_671	1	3	1	Proteobacteria	Deltaproteobacteria	Myxococcales		--	--
OTU_6734	1	4	0	Proteobacteria	Gammaproteobacteria	Enterobacteriales	Enterobacteriaceae	--	--
OTU_6784	1	4	0	Actinobacteria	Thermoleophilia	Solirubrobacterales	Solirubrobacteraceae	Solirubrobacter	--
OTU_6817	1	4	0	Gemmatimonadetes	unidentified Gemmatimonadetes	Gemmatimonadales	Gemmatimonadaceae	--	--
OTU_6889	1	4	0	Proteobacteria	Gammaproteobacteria	unidentified Gammaproteobacteria		--	--
OTU_6893	1	3	1	Proteobacteria	Gammaproteobacteria	Enterobacteriales	Enterobacteriaceae	--	--
OTU_6915	1	4	0	Acidobacteria	Holophagae	--		--	--
OTU_692	1	4	0	Acidobacteria	Acidobacteriia	--		--	--
OTU_6930	1	4	0	Proteobacteria	Gammaproteobacteria	Enterobacteriales	Enterobacteriaceae	--	--
OTU_695	1	4	0	Firmicutes	Bacilli	Lactobacillales	Lactobacillaceae	Pediococcus	Pediococcus pentosaceus
OTU_703	1	4	0	Proteobacteria	Deltaproteobacteria	Desulfarculales	Desulfarculaceae	--	--
OTU_704	1	3	1	Firmicutes	Bacilli	Bacillales	Bacillaceae	--	--
OTU_707	1	4	0	Firmicutes	Clostridia	Clostridiales	Ruminococcaceae	--	--
OTU_710	1	4	0	Elusimicrobia	--	--		--	--
OTU_7113	1	4	0	Proteobacteria	Deltaproteobacteria	Myxococcales	Haliangiaceae	Haliangium	--
OTU_7125	1	4	0	Firmicutes	Clostridia	Clostridiales	Lachnospiraceae	unidentified Lachnospiraceae	--
OTU_713	1	4	0	Bacteroidetes	Bacteroidia	Cytophagales	Microscillaceae	Chryseolinea	--
OTU_714	1	4	0	Actinobacteria	Thermoleophilia	Gaiellales		--	--
OTU_7178	1	3	1	Fusobacteria	Fusobacteriia	Fusobacteriales	Fusobacteriaceae	Fusobacterium	--
OTU_723	1	4	0	Bacteroidetes	Bacteroidia	Bacteroidales	Muribaculaceae	--	--
OTU_725	1	3	1	Chloroflexi	--	--		--	--
OTU_7273	1	4	0	Proteobacteria	Gammaproteobacteria	unidentified Gammaproteobacteria	Nitrosomonadaceae	--	--
OTU_731	1	4	0	Bacteroidetes	Bacteroidia	Bacteroidales	Bacteroidaceae	Bacteroides	--
OTU_732	1	2	2	unidentified	unidentified Bacteria	Campylobacterales	Campylobacteraceae	Campylobacter	Campylobacter showae
OTU_7333	1	4	0	Actinobacteria	Thermoleophilia	Gaiellales		--	--
OTU_734	1	3	1	Firmicutes	Clostridia	Clostridiales	Peptococcaceae	--	--
OTU_7348	1	4	0	Gemmatimonadetes	unidentified Gemmatimonadetes	Gemmatimonadales	Gemmatimonadaceae	--	--
OTU_735	1	4	0	Acidobacteria	--	--		--	--
OTU_7374	1	4	0	Proteobacteria	Alphaproteobacteria	Rhizobiales	Xanthobacteraceae	Rhodopseudomonas	--
OTU_74	1	4	0	Chloroflexi	--	--		--	--
OTU_7412	1	4	0	Proteobacteria	Deltaproteobacteria	--		--	--
OTU_765	1	4	0	Firmicutes	Erysipelotrichia	Erysipelotrichales	Erysipelotrichaceae	Allobaculum	--
OTU_766	1	4	0	Acidobacteria	Holophagae	--		--	--
OTU_7711	1	3	1	Proteobacteria	Alphaproteobacteria	Rhizobiales	Rhizobiaceae	unidentified Rhizobiaceae	--
OTU_7764	1	3	1	Firmicutes	Bacilli	Bacillales	Bacillaceae	Bacillus	--
OTU_778	1	3	1	Firmicutes	Clostridia	Clostridiales	Lachnospiraceae	Roseburia	--
OTU_779	1	3	1	Firmicutes	Bacilli	Bacillales	Paenibacillaceae	Paenibacillus	--
OTU_7798	1	4	0	Firmicutes	Bacilli	Bacillales	Bacillaceae	Bacillus	--
OTU_78	1	4	0	Rokubacteria	--	--		--	--
OTU_7827	1	4	0	Proteobacteria	Gammaproteobacteria	unidentified Gammaproteobacteria	Nitrosomonadaceae	--	--
OTU_783	1	4	0	Proteobacteria	Gammaproteobacteria	Xanthomonadales	Xanthomonadaceae	Lysobacter	--
OTU_786	1	3	1	Firmicutes	Clostridia	Clostridiales	Ruminococcaceae	Faecalibacterium	--
OTU_789	1	4	0	Firmicutes	Clostridia	Clostridiales	Lachnospiraceae	--	--
OTU_795	1	2	2	Bacteroidetes	Bacteroidia	Bacteroidales	Porphyromonadaceae	Porphyromonas	Porphyromonas gingivalis
OTU_798	1	4	0	Proteobacteria	Alphaproteobacteria	Rhizobiales	Hyphomicrobiaceae	Pedomicrobium	--
OTU_799	1	4	0	Proteobacteria	Gammaproteobacteria	unidentified Gammaproteobacteria	Nitrosomonadaceae	unidentified Nitrosomonadaceae	bacterium Ellin6067
OTU_8	1	4	0	Firmicutes	Clostridia	Clostridiales	Ruminococcaceae	Faecalibacterium	--
OTU_8011	1	4	0	Proteobacteria	Gammaproteobacteria	unidentified Gammaproteobacteria	Burkholderiaceae	Ramlibacter	--
OTU_8039	1	3	1	Proteobacteria	Gammaproteobacteria	unidentified Gammaproteobacteria	Burkholderiaceae	Comamonas	--
OTU_804	1	3	1	unidentified	unidentified Bacteria	unidentified Bacteria	unidentified Bacteria	CandidatusSaccharimonas	--
OTU_808	1	4	0	Acidobacteria	--	--		--	--
OTU_810	1	4	0	Acidobacteria	--	--		--	--
OTU_811	1	4	0	Chloroflexi	Chloroflexia	Chloroflexales	Roseiflexaceae	--	--
OTU_8139	1	2	1	Actinobacteria	unidentified Actinobacteria	Frankiales	Acidothermaceae	Acidothermus	--
OTU_8148	1	4	0	Actinobacteria	unidentified Actinobacteria	Micrococcales	Microbacteriaceae	--	--
OTU_8247	1	4	0	Proteobacteria	Gammaproteobacteria	unidentified Gammaproteobacteria	unidentified Gammaproteobacteria	Acidibacter	--
OTU_827	1	4	0	Firmicutes	Clostridia	Clostridiales	Ruminococcaceae	unidentified Ruminococcaceae	[Clostridium] papyrosolvens
OTU_8282	1	4	0	Proteobacteria	Gammaproteobacteria	unidentified Gammaproteobacteria	Burkholderiaceae	Massilia	--
OTU_83	1	4	0	Nitrospirae	Nitrospira	Nitrospirales	Nitrospiraceae	--	--
OTU_8334	1	4	0	Proteobacteria	Gammaproteobacteria	Xanthomonadales	Xanthomonadaceae	Thermomonas	--
OTU_835	1	4	0	Chloroflexi	Anaerolineae	Ardenticatenales		--	--
OTU_8366	1	4	0	Proteobacteria	Deltaproteobacteria	Myxococcales		--	--
OTU_8397	1	4	0	Proteobacteria	Alphaproteobacteria	Rhizobiales	Xanthobacteraceae	--	--
OTU_84	1	3	1	Nitrospirae	Nitrospira	Nitrospirales	Nitrospiraceae	unidentified Nitrospiraceae	--
OTU_841	1	4	0	Acidobacteria	unidentified Acidobacteria	unidentified Acidobacteria	unidentified Acidobacteria	unidentified Acidobacteria	uncultivated soil bacterium clone S111
OTU_8427	1	4	0	Proteobacteria	Deltaproteobacteria	Myxococcales	Haliangiaceae	Haliangium	--
OTU_845	1	4	0	Acidobacteria	--	--		--	--
OTU_8456	1	4	0	Proteobacteria	Alphaproteobacteria	Rhizobiales	Xanthobacteraceae	Pseudorhodoplanes	--
OTU_8458	1	3	1	Actinobacteria	unidentified Actinobacteria	Bifidobacteriales	Bifidobacteriaceae	Bifidobacterium	Bifidobacterium bifidum
OTU_850	1	4	0	Proteobacteria	Alphaproteobacteria	unidentified Alphaproteobacteria		--	--
OTU_8535	1	4	0	Proteobacteria	Alphaproteobacteria	Rhizobiales	Rhizobiaceae	Phyllobacterium	--
OTU_857	1	4	0	Bacteroidetes	Bacteroidia	Bacteroidales	Bacteroidaceae	Bacteroides	Bacteroides coprophilus
OTU_8583	1	4	0	Acidobacteria	unidentified Acidobacteria	unidentified Acidobacteria	unidentified Acidobacteria	unidentified Acidobacteria	Acidobacteria bacterium SCN 69-37
OTU_8598	1	4	0	Chloroflexi	--	--		--	--
OTU_8641	1	4	0	Firmicutes	Clostridia	Clostridiales	Ruminococcaceae	--	--
OTU_865	1	4	0	Firmicutes	Clostridia	Clostridiales	Lachnospiraceae	--	--
OTU_8652	1	4	0	Proteobacteria	Gammaproteobacteria	Enterobacteriales	Enterobacteriaceae	--	--
OTU_867	1	4	0	Actinobacteria	unidentified Actinobacteria	Frankiales		--	--
OTU_8690	1	3	1	Actinobacteria	unidentified Actinobacteria	Bifidobacteriales	Bifidobacteriaceae	Bifidobacterium	--
OTU_8712	1	4	0	Acidobacteria	unidentified Acidobacteria	unidentified Acidobacteria	unidentified Acidobacteria	unidentified Acidobacteria	uncultivated soil bacterium clone C112
OTU_875	1	4	0	Actinobacteria	Coriobacteriia	Coriobacteriales	Atopobiaceae	Atopobium	--
OTU_8766	1	3	1	Bacteroidetes	Bacteroidia	Bacteroidales	Muribaculaceae	--	--
OTU_877	1	3	1	Proteobacteria	Alphaproteobacteria	Sneathiellales	Sneathiellaceae	--	--
OTU_881	1	4	0	Acidobacteria	Acidobacteriia	--		--	--
OTU_883	1	4	0	Proteobacteria	Deltaproteobacteria	Myxococcales		--	--
OTU_8906	1	4	0	Proteobacteria	Gammaproteobacteria	Pseudomonadales	Pseudomonadaceae	--	--
OTU_891	1	4	0	Actinobacteria	Acidimicrobiia	--		--	--
OTU_8951	1	3	1	Actinobacteria	unidentified Actinobacteria	Micrococcales	Micrococcaceae	Glutamicibacter	--
OTU_8956	1	3	0	Verrucomicrobia	Verrucomicrobiae	--		--	--
OTU_8987	1	4	0	Proteobacteria	Alphaproteobacteria	Rhizobiales	Xanthobacteraceae	--	--
OTU_9	1	4	0	Proteobacteria	Gammaproteobacteria	Xanthomonadales	Xanthomonadaceae	Stenotrophomonas	--
OTU_90	1	4	0	Chloroflexi	--	--		--	--
OTU_9007	1	4	0	Bacteroidetes	Bacteroidia	Bacteroidales	Muribaculaceae	--	--
OTU_9096	1	4	0	Proteobacteria	Alphaproteobacteria	Sphingomonadales	Sphingomonadaceae	Sphingomonas	--
OTU_9198	1	4	0	Proteobacteria	Alphaproteobacteria	Micropepsales	Micropepsaceae	--	--
OTU_92	1	4	0	Acidobacteria	--	--		--	--
OTU_920	1	4	0	Actinobacteria	Thermoleophilia	Solirubrobacterales		--	--
OTU_921	1	4	0	Actinobacteria	Acidimicrobiia	unidentified Acidimicrobiia	unidentified Acidimicrobiia	Ilumatobacter	--
OTU_9250	1	4	0	Proteobacteria	Alphaproteobacteria	Sphingomonadales	Sphingomonadaceae	Sphingomonas	--
OTU_926	1	4	0	Bacteroidetes	Bacteroidia	Bacteroidales	Bacteroidaceae	Bacteroides	Bacteroides fragilis
OTU_931	1	4	0	Proteobacteria	Deltaproteobacteria	--		--	--
OTU_9314	1	4	0	Chloroflexi	Dehalococcoidia	--		--	--
OTU_9328	1	3	1	Actinobacteria	unidentified Actinobacteria	Bifidobacteriales	Bifidobacteriaceae	Bifidobacterium	--
OTU_9360	1	3	1	Proteobacteria	Gammaproteobacteria	Enterobacteriales	Enterobacteriaceae	--	--
OTU_937	1	3	1	unidentified	unidentified Bacteria	Campylobacterales	Helicobacteraceae	Helicobacter	Helicobacter sp MIT 01-6451
OTU_9407	1	3	1	Firmicutes	Bacilli	Lactobacillales	Lactobacillaceae	Lactobacillus	--
OTU_942	1	4	0	Proteobacteria	Alphaproteobacteria	Caulobacterales	Caulobacteraceae	Phenylobacterium	--
OTU_9435	1	4	0	Firmicutes	Clostridia	Clostridiales	Ruminococcaceae	Oscillibacter	--
OTU_944	1	2	2	Firmicutes	Bacilli	Bacillales	Bacillaceae	Sediminibacillus	Aquibacillus sp Marseille-P3518
OTU_9507	1	3	1	Proteobacteria	Gammaproteobacteria	Pasteurellales	Pasteurellaceae	--	--
OTU_951	1	4	0	Actinobacteria	Thermoleophilia	Solirubrobacterales		--	--
OTU_9538	1	3	1	Firmicutes	Clostridia	Clostridiales	Lachnospiraceae	Lachnoclostridium	--
OTU_9544	1	4	0	Actinobacteria	Acidimicrobiia	--		--	--
OTU_9574	1	4	0	Firmicutes	Clostridia	Clostridiales	Lachnospiraceae	--	--
OTU_9577	1	4	0	Proteobacteria	Gammaproteobacteria	Enterobacteriales	Enterobacteriaceae	--	--
OTU_96	1	3	1	Firmicutes	Clostridia	Clostridiales	Lachnospiraceae	unidentified Lachnospiraceae	[Ruminococcus] gnavus
OTU_9644	1	4	0	Acidobacteria	--	--		--	--
OTU_968	1	4	0	Proteobacteria	Deltaproteobacteria	Myxococcales	Phaselicystidaceae	Phaselicystis	--
OTU_969	1	4	0	Proteobacteria	Gammaproteobacteria	unidentified Gammaproteobacteria	Burkholderiaceae	--	--
OTU_97	1	3	1	Firmicutes	Erysipelotrichia	Erysipelotrichales	Erysipelotrichaceae	Allobaculum	--
OTU_9712	1	4	0	Proteobacteria	Gammaproteobacteria	unidentified Gammaproteobacteria	Burkholderiaceae	--	--
OTU_977	1	3	1	Firmicutes	Clostridia	Clostridiales	Ruminococcaceae	--	--
OTU_9811	1	3	0	Proteobacteria	Deltaproteobacteria	Myxococcales	Haliangiaceae	Haliangium	--
OTU_984	1	3	1	Firmicutes	Clostridia	Clostridiales	Lachnospiraceae	--	--
OTU_9867	1	4	0	Acidobacteria	unidentified Acidobacteria	unidentified Acidobacteria	unidentified Acidobacteria	unidentified Acidobacteria	uncultivated soil bacterium clone S111
OTU_987	1	4	0	Firmicutes	Clostridia	Clostridiales	Lachnospiraceae	--	--
OTU_9873	1	4	0	Proteobacteria	Gammaproteobacteria	unidentified Gammaproteobacteria		--	--
OTU_9897	1	4	0	Proteobacteria	Gammaproteobacteria	unidentified Gammaproteobacteria	Burkholderiaceae	Massilia	Massilia eurypsychrophila
OTU_9931	1	4	0	Actinobacteria	unidentified Actinobacteria	Streptomycetales	Streptomycetaceae	Streptomyces	--
OTU_994	1	4	0	Proteobacteria	Deltaproteobacteria	Myxococcales		--	--
OTU_9990	1	4	0	Firmicutes	Clostridia	Clostridiales	Ruminococcaceae	--	--
OTU_1001	0	5	0	Deinococcus-Thermus	Deinococci	Deinococcales	Deinococcaceae	Deinococcus	--
OTU_1002	0	2	2	Proteobacteria	Alphaproteobacteria	Sphingomonadales	Sphingomonadaceae	--	--
OTU_10024	0	1	3	Bacteroidetes	Bacteroidia	Flavobacteriales	unidentified Flavobacteriales	Bergeyella	Bergeyella porcorum
OTU_1003	0	5	0	Bacteroidetes	Bacteroidia	Chitinophagales	Chitinophagaceae	Lacibacter	--
OTU_1004	0	5	0	Acidobacteria	Acidobacteriia	Solibacterales		--	--
OTU_10048	0	4	1	Bacteroidetes	Bacteroidia	Bacteroidales	Muribaculaceae	--	--
OTU_10058	0	4	1	Actinobacteria	unidentified Actinobacteria	Micrococcales	Micrococcaceae	Sinomonas	Sinomonas atrocyanea
OTU_10061	0	3	2	Proteobacteria	Gammaproteobacteria	unidentified Gammaproteobacteria	Methylophilaceae	--	--
OTU_1007	0	5	0	Actinobacteria	unidentified Actinobacteria	Frankiales	Acidothermaceae	Acidothermus	--
OTU_1008	0	5	0	Verrucomicrobia	Verrucomicrobiae	--		--	--
OTU_10089	0	5	0	Verrucomicrobia	Verrucomicrobiae	Verrucomicrobiales	Akkermansiaceae	Akkermansia	Akkermansia muciniphila
OTU_1010	0	5	0	Firmicutes	Clostridia	Clostridiales	Ruminococcaceae	unidentified Ruminococcaceae	Clostridiales bacterium canine oral taxon 123
OTU_1011	0	5	0	Proteobacteria	Gammaproteobacteria	Xanthomonadales	Xanthomonadaceae	Pseudoxanthomonas	Pseudoxanthomonas dokdonensis
OTU_10110	0	2	3	Firmicutes	Erysipelotrichia	Erysipelotrichales	Erysipelotrichaceae	unidentified Erysipelotrichaceae	bacterium LF-3
OTU_1012	0	3	2	Proteobacteria	Alphaproteobacteria	Rhizobiales		--	--
OTU_1014	0	5	0	Bacteroidetes	Bacteroidia	Bacteroidales	Muribaculaceae	--	--
OTU_1015	0	5	0	Firmicutes	Clostridia	Clostridiales	Lachnospiraceae	Lachnoclostridium	--
OTU_10151	0	5	0	Actinobacteria	Thermoleophilia	Gaiellales		--	--
OTU_1016	0	5	0	Nitrospirae	--	--		--	--
OTU_10161	0	5	0	Proteobacteria	Gammaproteobacteria	Pseudomonadales	Pseudomonadaceae	Pseudomonas	--
OTU_1018	0	5	0	Chloroflexi	Anaerolineae	--		--	--
OTU_10195	0	5	0	Acidobacteria	Acidobacteriia	Acidobacteriales		--	--
OTU_1020	0	4	0	Chloroflexi	Anaerolineae	Ardenticatenales		--	--
OTU_10212	0	5	0	Proteobacteria	Deltaproteobacteria	Myxococcales		--	--
OTU_1022	0	3	1	Bacteroidetes	Bacteroidia	Bacteroidales		--	--
OTU_1023	0	3	2	Bacteroidetes	Bacteroidia	Bacteroidales	Tannerellaceae	Parabacteroides	--
OTU_10231	0	5	0	Acidobacteria	--	--		--	--
OTU_10238	0	5	0	Proteobacteria	Gammaproteobacteria	Xanthomonadales		--	--
OTU_1024	0	5	0	Proteobacteria	Deltaproteobacteria	--		--	--
OTU_1026	0	3	1	Firmicutes	Clostridia	Clostridiales	Christensenellaceae	--	--
OTU_1027	0	4	1	Firmicutes	Erysipelotrichia	Erysipelotrichales	Erysipelotrichaceae	--	--
OTU_1028	0	5	0	Proteobacteria	Gammaproteobacteria	--		--	--
OTU_1029	0	5	0	Proteobacteria	Gammaproteobacteria	Alteromonadales	unidentified Alteromonadales	Marinobacter	--
OTU_1030	0	5	0	Verrucomicrobia	Verrucomicrobiae	--		--	--
OTU_1034	0	3	1	Bacteroidetes	Bacteroidia	Cytophagales		--	--
OTU_1036	0	4	1	Proteobacteria	Deltaproteobacteria	Myxococcales		--	--
OTU_1038	0	5	0	Proteobacteria	Gammaproteobacteria	--		--	--
OTU_1039	0	4	1	Bacteroidetes	Bacteroidia	Chitinophagales	Saprospiraceae	Phaeodactylibacter	Phaeodactylibacter xiamenensis
OTU_104	0	5	0	Tenericutes	Mollicutes	Mycoplasmatales	Mycoplasmataceae	CandidatusBacilloplasma	--
OTU_1044	0	5	0	Proteobacteria	Alphaproteobacteria	Rhizobiales	Rhizobiaceae	--	--
OTU_1045	0	2	3	Bacteroidetes	Bacteroidia	Bacteroidales	Muribaculaceae	--	--
OTU_10458	0	5	0	Actinobacteria	Thermoleophilia	--		--	--
OTU_1046	0	4	0	Proteobacteria	Deltaproteobacteria	--		--	--
OTU_1047	0	5	0	Acidobacteria	Acidobacteriia	Solibacterales		--	--
OTU_1049	0	4	1	Firmicutes	Bacilli	Lactobacillales	Lactobacillaceae	Lactobacillus	Lactobacillus mucosae
OTU_1050	0	5	0	Bacteroidetes	Bacteroidia	Bacteroidales	Muribaculaceae	--	--
OTU_10502	0	5	0	Firmicutes	Clostridia	Clostridiales	unidentified Clostridiales	Anaerovorax	--
OTU_10508	0	3	2	Proteobacteria	Alphaproteobacteria	Rhodobacterales	Rhodobacteraceae	--	--
OTU_10519	0	2	2	Bacteroidetes	Bacteroidia	Bacteroidales	Bacteroidaceae	Bacteroides	Bacteroides coprocola
OTU_1052	0	3	1	Proteobacteria	Gammaproteobacteria	Alteromonadales	Pseudoalteromonadaceae	Pseudoalteromonas	--
OTU_1053	0	4	1	Firmicutes	Clostridia	Clostridiales	Lachnospiraceae	--	--
OTU_1055	0	4	0	Firmicutes	Clostridia	Clostridiales	Ruminococcaceae	Caproiciproducens	--
OTU_1057	0	3	1	Bacteroidetes	Bacteroidia	Sphingobacteriales	Sphingobacteriaceae	Mucilaginibacter	--
OTU_1058	0	5	0	Bacteroidetes	Bacteroidia	Chitinophagales	Chitinophagaceae	Parasegetibacter	--
OTU_106	0	3	1	Proteobacteria	Gammaproteobacteria	Pseudomonadales	Moraxellaceae	Psychrobacter	Psychrobacter cibarius
OTU_1060	0	5	0	Firmicutes	Negativicutes	Selenomonadales	Veillonellaceae	--	--
OTU_1063	0	3	1	Bacteroidetes	Bacteroidia	Bacteroidales	Muribaculaceae	--	--
OTU_1064	0	5	0	Rokubacteria	--	--		--	--
OTU_10640	0	5	0	Actinobacteria	Acidimicrobiia	--		--	--
OTU_10641	0	5	0	Proteobacteria	Deltaproteobacteria	Myxococcales	Phaselicystidaceae	Phaselicystis	--
OTU_1065	0	5	0	Proteobacteria	Gammaproteobacteria	unidentified Gammaproteobacteria	Burkholderiaceae	Sutterella	--
OTU_10674	0	5	0	Firmicutes	Clostridia	Clostridiales	Lachnospiraceae	--	--
OTU_10696	0	5	0	Acidobacteria	unidentified Acidobacteria	unidentified Acidobacteria	Pyrinomonadaceae	--	--
OTU_1070	0	5	0	Chloroflexi	Dehalococcoidia	--		--	--
OTU_10701	0	5	0	Chloroflexi	--	--		--	--
OTU_10712	0	5	0	Firmicutes	Clostridia	Clostridiales	Peptostreptococcaceae	Terrisporobacter	--
OTU_10716	0	4	1	Firmicutes	Clostridia	Clostridiales	Ruminococcaceae	Butyricicoccus	--
OTU_1072	0	5	0	Firmicutes	Clostridia	Clostridiales	Ruminococcaceae	unidentified Ruminococcaceae	--
OTU_10726	0	5	0	Proteobacteria	Gammaproteobacteria	unidentified Gammaproteobacteria	Rhodocyclaceae	Azonexus	--
OTU_1075	0	5	0	Chloroflexi	--	--		--	--
OTU_1076	0	5	0	Proteobacteria	Gammaproteobacteria	Salinisphaerales	Solimonadaceae	Polycyclovorans	--
OTU_1077	0	3	2	Proteobacteria	Alphaproteobacteria	unidentified Alphaproteobacteria	unidentified Alphaproteobacteria	unidentified Alphaproteobacteria	--
OTU_10770	0	5	0	Bacteroidetes	Bacteroidia	Flavobacteriales	Flavobacteriaceae	Flavobacterium	Flavobacterium ceti
OTU_10785	0	5	0	Firmicutes	Clostridia	Clostridiales	Lachnospiraceae	unidentified Lachnospiraceae	--
OTU_10796	0	3	2	Proteobacteria	Alphaproteobacteria	Rhodobacterales	Rhodobacteraceae	--	--
OTU_1080	0	5	0	Proteobacteria	Deltaproteobacteria	Myxococcales		--	--
OTU_1081	0	4	0	Gemmatimonadetes	unidentified Gemmatimonadetes	Gemmatimonadales	Gemmatimonadaceae	Gemmatimonas	--
OTU_1082	0	5	0	Bacteroidetes	Bacteroidia	Cytophagales	Microscillaceae	--	--
OTU_1084	0	4	1	Actinobacteria	Acidimicrobiia	--		--	--
OTU_10847	0	5	0	Chloroflexi	--	--		--	--
OTU_1086	0	4	1	Firmicutes	Clostridia	Clostridiales	Ruminococcaceae	--	--
OTU_1090	0	5	0	Firmicutes	Clostridia	Clostridiales	Ruminococcaceae	--	--
OTU_1091	0	5	0	Bacteroidetes	Bacteroidia	Bacteroidales	Rikenellaceae	Alistipes	--
OTU_10918	0	4	0	Proteobacteria	Deltaproteobacteria	--		--	--
OTU_1092	0	4	1	Proteobacteria	Deltaproteobacteria	Desulfuromonadales	Geobacteraceae	Geobacter	Geobacter soli
OTU_1093	0	5	0	Acidobacteria	--	--		--	--
OTU_1094	0	5	0	Actinobacteria	unidentified Actinobacteria	Micrococcales	Intrasporangiaceae	Terrabacter	--
OTU_1096	0	5	0	Bacteroidetes	Ignavibacteria	unidentified Ignavibacteria	unidentified Ignavibacteria	unidentified Ignavibacteria	--
OTU_10962	0	4	0	Dadabacteria	unidentified Dadabacteria	unidentified Dadabacteria	unidentified Dadabacteria	unidentified Dadabacteria	Candidatus Dadabacteria bacterium CSP1-2
OTU_1097	0	5	0	Proteobacteria	Gammaproteobacteria	--		--	--
OTU_10979	0	4	0	Proteobacteria	Gammaproteobacteria	Enterobacteriales	Enterobacteriaceae	--	--
OTU_10986	0	4	1	Rokubacteria	unidentified Rokubacteria	unidentified Rokubacteria	unidentified Rokubacteria	unidentified Rokubacteria	candidate division NC10 bacterium CSP1-5
OTU_10987	0	4	1	Bacteroidetes	Bacteroidia	Bacteroidales	Bacteroidaceae	Bacteroides	Bacteroides caccae
OTU_1099	0	2	2	Proteobacteria	Deltaproteobacteria	Bdellovibrionales	Bdellovibrionaceae	Bdellovibrio	--
OTU_1100	0	5	0	Proteobacteria	Gammaproteobacteria	Cellvibrionales	Halieaceae	--	--
OTU_1101	0	2	2	Firmicutes	Clostridia	Clostridiales	Ruminococcaceae	--	--
OTU_11026	0	4	1	Proteobacteria	Gammaproteobacteria	unidentified Gammaproteobacteria	Burkholderiaceae	Delftia	--
OTU_11032	0	4	0	Firmicutes	Clostridia	Clostridiales	Ruminococcaceae	--	--
OTU_11034	0	5	0	Actinobacteria	Thermoleophilia	--		--	--
OTU_1104	0	3	2	Firmicutes	Bacilli	Bacillales	Planococcaceae	Sporosarcina	Sporosarcina pasteurii
OTU_11073	0	5	0	Firmicutes	Clostridia	Clostridiales	Lachnospiraceae	Blautia	--
OTU_11078	0	4	1	Proteobacteria	Gammaproteobacteria	unidentified Gammaproteobacteria	Gallionellaceae	--	--
OTU_11091	0	5	0	Actinobacteria	unidentified Actinobacteria	Bifidobacteriales	Bifidobacteriaceae	Bifidobacterium	Bifidobacterium bifidum
OTU_11093	0	5	0	Bacteroidetes	Bacteroidia	Bacteroidales	Muribaculaceae	--	--
OTU_1110	0	4	0	Proteobacteria	Deltaproteobacteria	Syntrophobacterales	Syntrophaceae	Desulfobacca	--
OTU_11104	0	5	0	Acidobacteria	unidentified Acidobacteria	unidentified Acidobacteria	unidentified Acidobacteria	unidentified Acidobacteria	uncultivated soil bacterium clone S111
OTU_11105	0	5	0	Cyanobacteria	unidentified Cyanobacteria	unidentified Cyanobacteria	unidentified Cyanobacteria	unidentified Cyanobacteria	--
OTU_11109	0	2	3	Proteobacteria	Gammaproteobacteria	Aeromonadales	Succinivibrionaceae	Succinivibrio	--
OTU_11111	0	2	2	Proteobacteria	Gammaproteobacteria	Pseudomonadales	Pseudomonadaceae	Pseudomonas	--
OTU_1112	0	5	0	Euryarchaeota	Thermoplasmata	--		--	--
OTU_1113	0	5	0	Proteobacteria	Alphaproteobacteria	Caulobacterales	Hyphomonadaceae	--	--
OTU_11132	0	4	1	Proteobacteria	Alphaproteobacteria	Sphingomonadales	Sphingomonadaceae	Sphingomonas	--
OTU_1114	0	5	0	Actinobacteria	Thermoleophilia	--		--	--
OTU_1115	0	5	0	Proteobacteria	Deltaproteobacteria	Myxococcales	Sandaracinaceae	--	--
OTU_1116	0	4	1	Bacteroidetes	Bacteroidia	Bacteroidales	Marinifilaceae	Butyricimonas	--
OTU_1117	0	5	0	Firmicutes	Clostridia	Clostridiales	Lachnospiraceae	--	--
OTU_11180	0	5	0	Firmicutes	Clostridia	Clostridiales	Ruminococcaceae	--	--
OTU_1119	0	5	0	Bacteroidetes	Bacteroidia	Bacteroidales	Muribaculaceae	--	--
OTU_112	0	2	3	Bacteroidetes	Bacteroidia	Bacteroidales	Marinifilaceae	Odoribacter	--
OTU_1120	0	5	0	Bacteroidetes	Bacteroidia	Bacteroidales	Muribaculaceae	--	--
OTU_11206	0	5	0	Firmicutes	Clostridia	Clostridiales	Ruminococcaceae	Faecalibacterium	--
OTU_1121	0	3	1	Firmicutes	Clostridia	Clostridiales	Ruminococcaceae	unidentified Ruminococcaceae	--
OTU_11213	0	5	0	Proteobacteria	Deltaproteobacteria	Myxococcales		--	--
OTU_11215	0	5	0	Gemmatimonadetes	unidentified Gemmatimonadetes	Gemmatimonadales	Gemmatimonadaceae	--	--
OTU_1122	0	4	1	Bacteroidetes	Bacteroidia	Bacteroidales	Muribaculaceae	--	--
OTU_11221	0	4	1	Proteobacteria	Alphaproteobacteria	Caulobacterales	Caulobacteraceae	Brevundimonas	--
OTU_1123	0	4	1	Firmicutes	Bacilli	Lactobacillales	Carnobacteriaceae	Granulicatella	--
OTU_11238	0	3	2	Bacteroidetes	Bacteroidia	Flavobacteriales	Flavobacteriaceae	Salinimicrobium	--
OTU_11239	0	3	2	Proteobacteria	Gammaproteobacteria	Pseudomonadales	Moraxellaceae	Moraxella	Moraxella lacunata
OTU_11242	0	3	1	Proteobacteria	Gammaproteobacteria	Oceanospirillales	Halomonadaceae	Halomonas	--
OTU_11256	0	4	1	Fusobacteria	Fusobacteriia	Fusobacteriales	Leptotrichiaceae	Sneathia	Sneathia sanguinegens
OTU_11257	0	5	0	Proteobacteria	Deltaproteobacteria	Desulfarculales	Desulfarculaceae	--	--
OTU_1126	0	5	0	Acidobacteria	Acidobacteriia	--		--	--
OTU_11263	0	5	0	Proteobacteria	Alphaproteobacteria	Rhizobiales		--	--
OTU_1127	0	3	1	Firmicutes	Clostridia	Clostridiales	Lachnospiraceae	Roseburia	--
OTU_11274	0	5	0	Actinobacteria	unidentified Actinobacteria	Propionibacteriales	Nocardioidaceae	--	--
OTU_1128	0	4	1	Bacteroidetes	Bacteroidia	Bacteroidales	Marinifilaceae	Odoribacter	--
OTU_11305	0	5	0	Bacteroidetes	Bacteroidia	Bacteroidales	Prevotellaceae	--	--
OTU_1131	0	5	0	Bacteroidetes	Bacteroidia	Chitinophagales	Chitinophagaceae	--	--
OTU_1132	0	4	0	Firmicutes	Clostridia	Clostridiales	Lachnospiraceae	--	--
OTU_1133	0	4	1	Proteobacteria	Gammaproteobacteria	unidentified Gammaproteobacteria	Neisseriaceae	--	--
OTU_1134	0	4	1	Proteobacteria	Gammaproteobacteria	Xanthomonadales	Xanthomonadaceae	Pseudoxanthomonas	--
OTU_1135	0	4	1	Firmicutes	Clostridia	Clostridiales	Ruminococcaceae	Butyricicoccus	Butyricicoccus pullicaecorum
OTU_1136	0	4	0	Bacteroidetes	Bacteroidia	Cytophagales	Microscillaceae	Ohtaekwangia	--
OTU_11360	0	3	2	Proteobacteria	Gammaproteobacteria	Enterobacteriales	Enterobacteriaceae	--	--
OTU_1137	0	5	0	Proteobacteria	Deltaproteobacteria	Myxococcales	Haliangiaceae	Haliangium	--
OTU_1138	0	5	0	Dadabacteria	--	--		--	--
OTU_11385	0	3	2	Bacteroidetes	Bacteroidia	Bacteroidales	Rikenellaceae	Alistipes	--
OTU_1139	0	4	0	Proteobacteria	Deltaproteobacteria	--		--	--
OTU_1140	0	4	0	Gemmatimonadetes	--	--		--	--
OTU_11405	0	3	1	Firmicutes	Clostridia	Clostridiales	Lachnospiraceae	--	--
OTU_1142	0	5	0	Proteobacteria	Deltaproteobacteria	--		--	--
OTU_1143	0	5	0	Proteobacteria	Alphaproteobacteria	unidentified Alphaproteobacteria	unidentified Alphaproteobacteria	Reyranella	--
OTU_1144	0	5	0	Firmicutes	Bacilli	Lactobacillales	Lactobacillaceae	Lactobacillus	Lactobacillus brevis
OTU_11446	0	5	0	Proteobacteria	Alphaproteobacteria	unidentified Alphaproteobacteria	unidentified Alphaproteobacteria	unidentified Alphaproteobacteria	bacterium enrichment culture clone Anammox 49
OTU_11458	0	5	0	Proteobacteria	Gammaproteobacteria	Orbales	Orbaceae	Gilliamella	--
OTU_1146	0	5	0	Actinobacteria	Acidimicrobiia	Actinomarinales		--	--
OTU_1147	0	2	2	Bacteroidetes	Bacteroidia	Flavobacteriales	Flavobacteriaceae	--	--
OTU_11471	0	5	0	Latescibacteria	--	--		--	--
OTU_1148	0	5	0	Firmicutes	Clostridia	Clostridiales	unidentified Clostridiales	unidentified Clostridiales	Eubacterium pyruvativorans
OTU_11480	0	2	2	Bacteroidetes	Bacteroidia	Bacteroidales	Muribaculaceae	--	--
OTU_1149	0	5	0	Proteobacteria	Gammaproteobacteria	Xanthomonadales	Rhodanobacteraceae	--	--
OTU_115	0	5	0	Proteobacteria	Gammaproteobacteria	Pasteurellales	Pasteurellaceae	--	--
OTU_1152	0	5	0	Actinobacteria	unidentified Actinobacteria	Micrococcales	Promicromonosporaceae	Cellulosimicrobium	Cellulosimicrobium cellulans
OTU_1153	0	4	1	Rokubacteria	unidentified Rokubacteria	unidentified Rokubacteria	unidentified Rokubacteria	unidentified Rokubacteria	candidate division NC10 bacterium CSP1-5
OTU_11536	0	5	0	Firmicutes	Clostridia	Clostridiales	Lachnospiraceae	--	--
OTU_1154	0	5	0	Bacteroidetes	Bacteroidia	Chitinophagales	Chitinophagaceae	Flavisolibacter	--
OTU_1156	0	5	0	Firmicutes	Clostridia	Clostridiales	Lachnospiraceae	--	--
OTU_1157	0	5	0	Gemmatimonadetes	unidentified Gemmatimonadetes	Gemmatimonadales	Gemmatimonadaceae	--	--
OTU_11576	0	4	1	Proteobacteria	Gammaproteobacteria	Xanthomonadales	Xanthomonadaceae	Stenotrophomonas	--
OTU_1158	0	4	0	Proteobacteria	Deltaproteobacteria	Myxococcales		--	--
OTU_1160	0	5	0	Proteobacteria	Alphaproteobacteria	Rhodobacterales	Rhodobacteraceae	--	--
OTU_1161	0	3	1	Actinobacteria	Coriobacteriia	Coriobacteriales	Atopobiaceae	Atopobium	Atopobium vaginae
OTU_1162	0	4	1	Bacteroidetes	Bacteroidia	Bacteroidales	Prevotellaceae	Prevotella	Prevotella nanceiensis
OTU_1163	0	5	0	Actinobacteria	Acidimicrobiia	--		--	--
OTU_1164	0	5	0	Proteobacteria	Gammaproteobacteria	--		--	--
OTU_11648	0	3	2	Proteobacteria	Gammaproteobacteria	unidentified Gammaproteobacteria	Burkholderiaceae	Cupriavidus	--
OTU_1165	0	5	0	Proteobacteria	Deltaproteobacteria	--		--	--
OTU_11655	0	5	0	Firmicutes	Clostridia	Clostridiales	Ruminococcaceae	--	--
OTU_1167	0	5	0	Proteobacteria	Deltaproteobacteria	Myxococcales	Haliangiaceae	Haliangium	--
OTU_1169	0	5	0	Firmicutes	Negativicutes	Selenomonadales	Veillonellaceae	Allisonella	--
OTU_11691	0	5	0	Firmicutes	Clostridia	Clostridiales	unidentified Clostridiales	unidentified Clostridiales	Clostridium disporicum
OTU_11694	0	4	1	Proteobacteria	Gammaproteobacteria	Pseudomonadales	Pseudomonadaceae	Thiopseudomonas	--
OTU_1170	0	5	0	Proteobacteria	Deltaproteobacteria	Myxococcales	Haliangiaceae	Haliangium	--
OTU_11701	0	5	0	Actinobacteria	unidentified Actinobacteria	Kineosporiales	Kineosporiaceae	--	--
OTU_11704	0	4	1	Actinobacteria	unidentified Actinobacteria	Micrococcales	Cellulomonadaceae	Actinotalea	--
OTU_1171	0	3	1	Bacteroidetes	Bacteroidia	Cytophagales	Cytophagaceae	--	--
OTU_11725	0	5	0	Actinobacteria	Thermoleophilia	Gaiellales		--	--
OTU_11739	0	5	0	Chloroflexi	--	--		--	--
OTU_1174	0	3	2	Firmicutes	Clostridia	Clostridiales	Lachnospiraceae	--	--
OTU_11746	0	5	0	Proteobacteria	Deltaproteobacteria	Desulfarculales	Desulfarculaceae	--	--
OTU_1175	0	5	0	Firmicutes	Bacilli	Bacillales	Bacillaceae	Cerasibacillus	--
OTU_11754	0	3	1	Proteobacteria	Gammaproteobacteria	Enterobacteriales	Enterobacteriaceae	--	--
OTU_1176	0	4	1	Bacteroidetes	Bacteroidia	Bacteroidales	Prevotellaceae	--	--
OTU_1177	0	4	1	Firmicutes	Bacilli	Lactobacillales	Carnobacteriaceae	Dolosigranulum	--
OTU_11779	0	5	0	Acidobacteria	unidentified Acidobacteria	unidentified Acidobacteria	Pyrinomonadaceae	--	--
OTU_1178	0	5	0	Bacteroidetes	Bacteroidia	Bacteroidales	Prevotellaceae	--	--
OTU_11782	0	4	1	Firmicutes	Clostridia	Clostridiales	unidentified Clostridiales	unidentified Clostridiales	--
OTU_11788	0	5	0	Elusimicrobia	unidentified Elusimicrobia	unidentified Elusimicrobia	unidentified Elusimicrobia	unidentified Elusimicrobia	actinobacterium YJF1-30
OTU_11789	0	3	1	Proteobacteria	Gammaproteobacteria	Enterobacteriales	Enterobacteriaceae	--	--
OTU_1179	0	4	1	Bacteroidetes	Bacteroidia	Bacteroidales	Muribaculaceae	--	--
OTU_11790	0	5	0	Proteobacteria	Deltaproteobacteria	Syntrophobacterales	Syntrophaceae	unidentified Syntrophaceae	Myxococcales bacterium enrichment culture clone 11380
OTU_118	0	2	3	Firmicutes	Bacilli	Lactobacillales	Aerococcaceae	Facklamia	--
OTU_1180	0	3	1	Proteobacteria	Alphaproteobacteria	Rhodobacterales	Rhodobacteraceae	Rubellimicrobium	--
OTU_1181	0	4	1	Firmicutes	Clostridia	Clostridiales	Ruminococcaceae	--	--
OTU_11822	0	5	0	Bacteroidetes	Bacteroidia	Bacteroidales	Bacteroidaceae	Bacteroides	Bacteroides coprocola
OTU_1185	0	5	0	Proteobacteria	Alphaproteobacteria	Rhizobiales	Xanthobacteraceae	Pseudolabrys	--
OTU_1186	0	5	0	Proteobacteria	Deltaproteobacteria	Myxococcales		--	--
OTU_11865	0	5	0	Gemmatimonadetes	unidentified Gemmatimonadetes	Gemmatimonadales	Gemmatimonadaceae	--	--
OTU_11870	0	4	1	Proteobacteria	Gammaproteobacteria	unidentified Gammaproteobacteria	Burkholderiaceae	unidentified Burkholderiaceae	--
OTU_1188	0	3	1	Firmicutes	Clostridia	Clostridiales	Ruminococcaceae	--	--
OTU_1190	0	5	0	Latescibacteria	--	--		--	--
OTU_11911	0	4	1	Firmicutes	Negativicutes	Selenomonadales	Veillonellaceae	Dialister	--
OTU_1192	0	5	0	Acidobacteria	Acidobacteriia	--		--	--
OTU_11921	0	4	1	Firmicutes	Clostridia	Clostridiales	Ruminococcaceae	Fournierella	--
OTU_1193	0	4	1	Gemmatimonadetes	Longimicrobia	Longimicrobiales	Longimicrobiaceae	--	--
OTU_11933	0	4	1	Proteobacteria	Gammaproteobacteria	unidentified Gammaproteobacteria	Burkholderiaceae	unidentified Burkholderiaceae	--
OTU_1195	0	3	1	Firmicutes	Bacilli	Bacillales	Bacillaceae	--	--
OTU_11950	0	5	0	Firmicutes	Erysipelotrichia	Erysipelotrichales	Erysipelotrichaceae	Holdemanella	--
OTU_1196	0	2	2	Bacteroidetes	Bacteroidia	Cytophagales	Cyclobacteriaceae	Nafulsella	--
OTU_1197	0	4	1	Acidobacteria	--	--		--	--
OTU_11972	0	5	0	Proteobacteria	Gammaproteobacteria	Enterobacteriales	Enterobacteriaceae	--	--
OTU_1198	0	2	2	Actinobacteria	unidentified Actinobacteria	Micrococcales	Micrococcaceae	--	--
OTU_11983	0	5	0	Latescibacteria	--	--		--	--
OTU_1199	0	5	0	Actinobacteria	Thermoleophilia	Gaiellales		--	--
OTU_1201	0	5	0	Proteobacteria	Deltaproteobacteria	Myxococcales	Haliangiaceae	Haliangium	--
OTU_12031	0	4	0	Proteobacteria	Gammaproteobacteria	Pasteurellales	Pasteurellaceae	Actinobacillus	--
OTU_1205	0	5	0	Bacteroidetes	Bacteroidia	Bacteroidales	Muribaculaceae	--	--
OTU_12056	0	5	0	Gemmatimonadetes	unidentified Gemmatimonadetes	Gemmatimonadales	Gemmatimonadaceae	--	--
OTU_1206	0	5	0	Proteobacteria	Alphaproteobacteria	Rhodospirillales	unidentified Rhodospirillales	Thalassospira	--
OTU_12072	0	2	2	Proteobacteria	Alphaproteobacteria	Rhizobiales	unidentified Rhizobiales	Pelagibacterium	--
OTU_1209	0	5	0	Euryarchaeota	--	--		--	--
OTU_12095	0	5	0	Latescibacteria	--	--		--	--
OTU_12100	0	5	0	Proteobacteria	Gammaproteobacteria	Enterobacteriales	Enterobacteriaceae	--	--
OTU_1211	0	5	0	Acidobacteria	Acidobacteriia	--		--	--
OTU_1212	0	4	0	Bacteroidetes	Bacteroidia	Sphingobacteriales		--	--
OTU_1213	0	4	0	Armatimonadetes	Fimbriimonadia	Fimbriimonadales	Fimbriimonadaceae	--	--
OTU_1214	0	4	1	Gemmatimonadetes	unidentified Gemmatimonadetes	Gemmatimonadales	Gemmatimonadaceae	--	--
OTU_1215	0	5	0	Firmicutes	Clostridia	Clostridiales	Lachnospiraceae	--	--
OTU_1216	0	5	0	Proteobacteria	Gammaproteobacteria	unidentified Gammaproteobacteria		--	--
OTU_1219	0	4	1	Proteobacteria	Alphaproteobacteria	Sphingomonadales	Sphingomonadaceae	Erythrobacter	--
OTU_122	0	3	2	Proteobacteria	Alphaproteobacteria	Rhizobiales	unidentified Rhizobiales	--	--
OTU_12206	0	5	0	Chloroflexi	--	--		--	--
OTU_1221	0	5	0	Bacteroidetes	Bacteroidia	Bacteroidales	Rikenellaceae	unidentified Rikenellaceae	bacterium enrichment culture clone M02
OTU_12227	0	5	0	Proteobacteria	Gammaproteobacteria	unidentified Gammaproteobacteria		--	--
OTU_1224	0	5	0	Actinobacteria	Acidimicrobiia	--		--	--
OTU_1226	0	4	0	Firmicutes	Clostridia	Clostridiales		--	--
OTU_1227	0	4	1	Firmicutes	Clostridia	Clostridiales	Christensenellaceae	--	--
OTU_12270	0	5	0	Proteobacteria	Gammaproteobacteria	Aeromonadales	Succinivibrionaceae	Ruminobacter	Ruminobacter amylophilus
OTU_12271	0	5	0	Proteobacteria	Gammaproteobacteria	unidentified Gammaproteobacteria	Burkholderiaceae	Ralstonia	--
OTU_1229	0	4	1	Actinobacteria	Acidimicrobiia	unidentified Acidimicrobiia	unidentified Acidimicrobiia	unidentified Acidimicrobiia	bacterium YC-LK-LKJ4
OTU_12298	0	5	0	Firmicutes	Clostridia	Clostridiales	Lachnospiraceae	unidentified Lachnospiraceae	[Eubacterium] hallii
OTU_1231	0	5	0	Acidobacteria	unidentified Acidobacteria	unidentified Acidobacteria	unidentified Acidobacteria	unidentified Acidobacteria	--
OTU_12311	0	5	0	Firmicutes	Clostridia	Clostridiales	Ruminococcaceae	Faecalibacterium	--
OTU_1233	0	5	0	Acidobacteria	unidentified Acidobacteria	unidentified Acidobacteria	unidentified Acidobacteria	unidentified Acidobacteria	Acidobacteria bacterium SCN 69-37
OTU_1234	0	5	0	Bacteroidetes	Bacteroidia	Flavobacteriales	Flavobacteriaceae	Flavobacterium	Flavobacterium ceti
OTU_1235	0	3	1	Proteobacteria	Alphaproteobacteria	Sphingomonadales	Sphingomonadaceae	--	--
OTU_12351	0	5	0	Proteobacteria	Deltaproteobacteria	unidentified Deltaproteobacteria	unidentified Deltaproteobacteria	unidentified Deltaproteobacteria	Actinobacteria bacterium RBG 13 63 9
OTU_12360	0	5	0	Firmicutes	Clostridia	Clostridiales	Lachnospiraceae	--	--
OTU_1239	0	4	0	Zixibacteria	--	--		--	--
OTU_124	0	4	1	Acidobacteria	unidentified Acidobacteria	unidentified Acidobacteria	unidentified Acidobacteria	unidentified Acidobacteria	Acidobacteria bacterium RBG 16 70 10
OTU_1240	0	3	1	Proteobacteria	Gammaproteobacteria	Xanthomonadales	Xanthomonadaceae	Stenotrophomonas	Stenotrophomonas koreensis
OTU_1242	0	5	0	Acidobacteria	unidentified Acidobacteria	unidentified Acidobacteria	unidentified Acidobacteria	unidentified Acidobacteria	Acidobacteria bacterium RBG 16 70 10
OTU_1245	0	5	0	Bacteroidetes	Bacteroidia	Bacteroidales	Prevotellaceae	--	--
OTU_1247	0	5	0	Firmicutes	Clostridia	Clostridiales	Lachnospiraceae	--	--
OTU_1248	0	4	0	Proteobacteria	Deltaproteobacteria	Myxococcales	Haliangiaceae	Haliangium	--
OTU_12485	0	5	0	Proteobacteria	Alphaproteobacteria	Rhizobiales	Beijerinckiaceae	Methylobacterium	Methylobacterium adhaesivum
OTU_1249	0	5	0	Firmicutes	Negativicutes	Selenomonadales	Veillonellaceae	Anaeroglobus	--
OTU_1250	0	5	0	Verrucomicrobia	Verrucomicrobiae	--		--	--
OTU_1251	0	4	1	Proteobacteria	Gammaproteobacteria	Oceanospirillales	Alcanivoracaceae	Alcanivorax	--
OTU_1253	0	4	1	Firmicutes	Clostridia	Clostridiales	Lachnospiraceae	--	--
OTU_12537	0	5	0	Proteobacteria	Gammaproteobacteria	Xanthomonadales	Rhodanobacteraceae	Rhodanobacter	--
OTU_1255	0	5	0	Firmicutes	Clostridia	Clostridiales	Ruminococcaceae	unidentified Ruminococcaceae	Marseillibacter massiliensis
OTU_12552	0	5	0	Proteobacteria	Alphaproteobacteria	Rhizobiales	Hyphomicrobiaceae	--	--
OTU_1257	0	5	0	Nitrospirae	Nitrospira	Nitrospirales	Nitrospiraceae	--	--
OTU_1258	0	5	0	Bacteroidetes	Bacteroidia	--		--	--
OTU_12588	0	4	0	Proteobacteria	Deltaproteobacteria	Myxococcales		--	--
OTU_126	0	4	1	Proteobacteria	Gammaproteobacteria	unidentified Gammaproteobacteria	Burkholderiaceae	Cupriavidus	--
OTU_1260	0	5	0	Proteobacteria	Deltaproteobacteria	Myxococcales	Haliangiaceae	Haliangium	--
OTU_12606	0	2	2	Proteobacteria	Alphaproteobacteria	Caulobacterales	Caulobacteraceae	Brevundimonas	--
OTU_1261	0	4	0	Proteobacteria	Alphaproteobacteria	--		--	--
OTU_1262	0	3	1	Firmicutes	Clostridia	Clostridiales	Lachnospiraceae	--	--
OTU_1263	0	5	0	Proteobacteria	Deltaproteobacteria	--		--	--
OTU_12639	0	5	0	Firmicutes	Bacilli	Lactobacillales	Lactobacillaceae	Lactobacillus	Lactobacillus kullabergensis
OTU_1264	0	5	0	Bacteroidetes	Bacteroidia	Cytophagales	Hymenobacteraceae	Adhaeribacter	--
OTU_12653	0	2	2	Proteobacteria	Gammaproteobacteria	unidentified Gammaproteobacteria	Burkholderiaceae	Ralstonia	--
OTU_1267	0	5	0	Bacteroidetes	Bacteroidia	Bacteroidales	Muribaculaceae	--	--
OTU_12677	0	4	1	Proteobacteria	Gammaproteobacteria	Enterobacteriales	Enterobacteriaceae	--	--
OTU_1268	0	4	1	Actinobacteria	unidentified Actinobacteria	Micrococcales	Brevibacteriaceae	Brevibacterium	Brevibacterium epidermidis
OTU_127	0	2	3	Proteobacteria	Gammaproteobacteria	Alteromonadales	Idiomarinaceae	Idiomarina	Idiomarina baltica
OTU_1270	0	3	1	Proteobacteria	Alphaproteobacteria	Rhizobiales	unidentified Rhizobiales	Devosia	--
OTU_1271	0	4	1	Bacteroidetes	Bacteroidia	Bacteroidales	unidentified Bacteroidales	Petrimonas	--
OTU_12711	0	4	1	Firmicutes	Clostridia	Clostridiales	Lachnospiraceae	--	--
OTU_1273	0	4	1	Firmicutes	Clostridia	Clostridiales	Ruminococcaceae	Ruminiclostridium	--
OTU_1275	0	4	1	Proteobacteria	Gammaproteobacteria	Xanthomonadales	Xanthomonadaceae	Arenimonas	--
OTU_1276	0	5	0	Dadabacteria	--	--		--	--
OTU_12773	0	5	0	Acidobacteria	Acidobacteriia	--		--	--
OTU_1278	0	4	1	Bacteroidetes	Bacteroidia	Bacteroidales	Muribaculaceae	--	--
OTU_1279	0	4	1	Proteobacteria	Alphaproteobacteria	unidentified Alphaproteobacteria	unidentified Alphaproteobacteria	--	--
OTU_128	0	1	4	Proteobacteria	Gammaproteobacteria	Aeromonadales	Succinivibrionaceae	Succinivibrio	--
OTU_1280	0	5	0	Firmicutes	Clostridia	Clostridiales	Ruminococcaceae	--	--
OTU_12813	0	2	2	Firmicutes	Clostridia	Clostridiales	Lachnospiraceae	--	--
OTU_1282	0	5	0	Cyanobacteria	unidentified Cyanobacteria	unidentified Cyanobacteria	unidentified Cyanobacteria	unidentified Cyanobacteria	--
OTU_12827	0	5	0	Firmicutes	Bacilli	Bacillales		--	--
OTU_1283	0	5	0	Firmicutes	Clostridia	Clostridiales		--	--
OTU_12835	0	4	1	Firmicutes	Bacilli	Lactobacillales	Lactobacillaceae	Lactobacillus	--
OTU_12841	0	4	1	Firmicutes	Clostridia	Clostridiales	Ruminococcaceae	--	--
OTU_1287	0	5	0	Proteobacteria	Deltaproteobacteria	Desulfuromonadales	Desulfuromonadaceae	--	--
OTU_1288	0	3	2	Proteobacteria	Alphaproteobacteria	Rhodobacterales	Rhodobacteraceae	Rubellimicrobium	--
OTU_1290	0	4	1	Firmicutes	Clostridia	Clostridiales	Ruminococcaceae	--	--
OTU_1291	0	4	1	Firmicutes	Clostridia	Clostridiales	Ruminococcaceae	unidentified Ruminococcaceae	[Clostridium] papyrosolvens
OTU_1292	0	5	0	Actinobacteria	Acidimicrobiia	Actinomarinales		--	--
OTU_1293	0	2	2	Bacteroidetes	Bacteroidia	Sphingobacteriales	Sphingobacteriaceae	Pedobacter	--
OTU_12932	0	5	0	Acidobacteria	unidentified Acidobacteria	unidentified Acidobacteria	unidentified Acidobacteria	unidentified Acidobacteria	Acidobacteria bacterium RBG 16 70 10
OTU_1294	0	3	2	Proteobacteria	Gammaproteobacteria	Vibrionales	Vibrionaceae	Photobacterium	Photobacterium kishitanii
OTU_1296	0	5	0	Gemmatimonadetes	unidentified Gemmatimonadetes	Gemmatimonadales	Gemmatimonadaceae	--	--
OTU_1298	0	5	0	Proteobacteria	Alphaproteobacteria	Rickettsiales	unidentified Rickettsiales	unidentified Rickettsiales	--
OTU_1299	0	2	2	Deinococcus-Thermus	Deinococci	Deinococcales	Trueperaceae	Truepera	--
OTU_12992	0	2	3	Proteobacteria	Gammaproteobacteria	Enterobacteriales	Enterobacteriaceae	--	--
OTU_12994	0	5	0	unidentified	unidentified Bacteria	Campylobacterales	Helicobacteraceae	Helicobacter	Helicobacter pullorum
OTU_1300	0	4	0	Firmicutes	Clostridia	Clostridiales	Ruminococcaceae	--	--
OTU_13019	0	3	2	Actinobacteria	unidentified Actinobacteria	Micrococcales	Micrococcaceae	Yaniella	--
OTU_1302	0	5	0	Proteobacteria	Alphaproteobacteria	Sphingomonadales	Sphingomonadaceae	Altererythrobacter	--
OTU_13032	0	4	1	Firmicutes	Clostridia	Clostridiales	Ruminococcaceae	Subdoligranulum	--
OTU_13047	0	5	0	Proteobacteria	Gammaproteobacteria	unidentified Gammaproteobacteria	Burkholderiaceae	Ralstonia	--
OTU_13056	0	4	1	Firmicutes	Clostridia	Clostridiales	Lachnospiraceae	--	--
OTU_13058	0	4	1	Acidobacteria	Acidobacteriia	--		--	--
OTU_1306	0	5	0	Proteobacteria	Alphaproteobacteria	Rhizobiales	unidentified Rhizobiales	unidentified Rhizobiales	alpha proteobacterium A0839
OTU_1307	0	4	0	Bacteroidetes	Bacteroidia	Chitinophagales	Chitinophagaceae	--	--
OTU_1308	0	3	2	Actinobacteria	unidentified Actinobacteria	Micrococcales	Microbacteriaceae	Rhodoluna	--
OTU_131	0	5	0	Gemmatimonadetes	unidentified Gemmatimonadetes	Gemmatimonadales	Gemmatimonadaceae	--	--
OTU_13105	0	5	0	Verrucomicrobia	Verrucomicrobiae	--		--	--
OTU_1311	0	3	2	Proteobacteria	Gammaproteobacteria	--		--	--
OTU_13112	0	3	2	Firmicutes	Negativicutes	Selenomonadales	Veillonellaceae	Veillonella	Veillonella ratti
OTU_1312	0	2	2	Proteobacteria	Gammaproteobacteria	unidentified Gammaproteobacteria	unidentified Gammaproteobacteria	CandidatusBerkiella	--
OTU_13120	0	5	0	Firmicutes	Clostridia	Clostridiales	Lachnospiraceae	Blautia	--
OTU_1313	0	4	1	Actinobacteria	Rubrobacteria	Rubrobacterales	unidentified Rubrobacterales	Rubrobacter	--
OTU_1314	0	5	0	Berkelbacteria	--	--		--	--
OTU_1315	0	4	0	Bacteroidetes	Bacteroidia	Bacteroidales	Rikenellaceae	Alistipes	Alistipes obesi
OTU_13165	0	5	0	Proteobacteria	Gammaproteobacteria	unidentified Gammaproteobacteria	Burkholderiaceae	Ralstonia	--
OTU_1317	0	4	0	Acidobacteria	Acidobacteriia	Solibacterales		--	--
OTU_13186	0	3	2	Firmicutes	Clostridia	Clostridiales	Ruminococcaceae	unidentified Ruminococcaceae	--
OTU_1319	0	5	0	Bacteroidetes	Bacteroidia	Bacteroidales	unidentified Bacteroidales	unidentified Bacteroidales	bacterium P201
OTU_132	0	3	2	Proteobacteria	Alphaproteobacteria	Rhodobacterales	Rhodobacteraceae	--	--
OTU_1322	0	5	0	Firmicutes	Clostridia	Clostridiales	Ruminococcaceae	--	--
OTU_1323	0	4	1	Firmicutes	Clostridia	Clostridiales	Lachnospiraceae	unidentified Lachnospiraceae	--
OTU_13233	0	4	1	Actinobacteria	unidentified Actinobacteria	Bifidobacteriales	Bifidobacteriaceae	Bifidobacterium	--
OTU_1324	0	5	0	Proteobacteria	Alphaproteobacteria	Rhodobacterales	Rhodobacteraceae	--	--
OTU_13246	0	3	2	Cyanobacteria	unidentified Cyanobacteria	unidentified Cyanobacteria	unidentified Cyanobacteria	unidentified Cyanobacteria	--
OTU_1327	0	4	0	Proteobacteria	Gammaproteobacteria	Salinisphaerales	Solimonadaceae	Polycyclovorans	--
OTU_13275	0	5	0	Actinobacteria	unidentified Actinobacteria	Micromonosporales	Micromonosporaceae	--	--
OTU_133	0	3	2	Proteobacteria	Alphaproteobacteria	Rhodobacterales	Rhodobacteraceae	Palleronia	Palleronia marisminoris
OTU_1330	0	4	1	Actinobacteria	Thermoleophilia	Solirubrobacterales	Solirubrobacteraceae	unidentified Solirubrobacteraceae	--
OTU_13300	0	2	2	Proteobacteria	Alphaproteobacteria	Sphingomonadales	Sphingomonadaceae	Erythrobacter	--
OTU_13302	0	5	0	Acidobacteria	unidentified Acidobacteria	unidentified Acidobacteria	unidentified Acidobacteria	unidentified Acidobacteria	--
OTU_1331	0	5	0	Bacteroidetes	Bacteroidia	Bacteroidales	unidentified Bacteroidales	unidentified Bacteroidales	Bacteroidia bacterium feline oral taxon 141
OTU_13313	0	5	0	Chloroflexi	Dehalococcoidia	--		--	--
OTU_13320	0	5	0	Firmicutes	Negativicutes	Selenomonadales	Acidaminococcaceae	Phascolarctobacterium	--
OTU_1333	0	5	0	Bacteroidetes	Bacteroidia	Bacteroidales	Rikenellaceae	--	--
OTU_1334	0	5	0	Actinobacteria	--	--		--	--
OTU_1336	0	4	1	Bacteroidetes	Bacteroidia	Bacteroidales	Muribaculaceae	--	--
OTU_13360	0	3	1	Proteobacteria	Alphaproteobacteria	Sphingomonadales	Sphingomonadaceae	--	--
OTU_1337	0	5	0	Chloroflexi	--	--		--	--
OTU_13373	0	5	0	Firmicutes	Clostridia	Clostridiales	Ruminococcaceae	--	--
OTU_13384	0	4	0	Proteobacteria	Deltaproteobacteria	--		--	--
OTU_134	0	5	0	Chloroflexi	--	--		--	--
OTU_1340	0	5	0	Bacteroidetes	Bacteroidia	Sphingobacteriales		--	--
OTU_1343	0	5	0	Acidobacteria	Acidobacteriia	Solibacterales	unidentified Solibacterales	Bryobacter	--
OTU_13440	0	5	0	Cyanobacteria	unidentified Cyanobacteria	unidentified Cyanobacteria	unidentified Cyanobacteria	unidentified Cyanobacteria	--
OTU_1347	0	3	1	Firmicutes	--	--		--	--
OTU_135	0	5	0	Proteobacteria	Alphaproteobacteria	Rhizobiales	Rhizobiaceae	Pseudorhizobium	--
OTU_13512	0	5	0	Proteobacteria	Gammaproteobacteria	Xanthomonadales	Xanthomonadaceae	Stenotrophomonas	--
OTU_13513	0	3	1	Actinobacteria	unidentified Actinobacteria	Micrococcales	Microbacteriaceae	--	--
OTU_1352	0	4	0	Nitrospirae	Nitrospira	Nitrospirales	Nitrospiraceae	--	--
OTU_1355	0	4	1	Proteobacteria	Gammaproteobacteria	unidentified Gammaproteobacteria	unidentified Gammaproteobacteria	Acidibacter	--
OTU_13558	0	4	1	Firmicutes	Clostridia	Clostridiales	Peptostreptococcaceae	Clostridioides	Clostridioides difficile
OTU_1356	0	5	0	Firmicutes	Erysipelotrichia	Erysipelotrichales	Erysipelotrichaceae	CandidatusStoquefichus	--
OTU_13564	0	5	0	Acidobacteria	unidentified Acidobacteria	unidentified Acidobacteria	unidentified Acidobacteria	--	--
OTU_1357	0	5	0	Proteobacteria	Alphaproteobacteria	Rhodospirillales	unidentified Rhodospirillales	Defluviicoccus	--
OTU_1358	0	5	0	Proteobacteria	Alphaproteobacteria	Rhizobiales	unidentified Rhizobiales	unidentified Rhizobiales	Kaistia sp
OTU_13582	0	0	5	Bacteroidetes	Bacteroidia	Bacteroidales	Prevotellaceae	--	--
OTU_13597	0	5	0	Latescibacteria	--	--		--	--
OTU_1360	0	3	2	Proteobacteria	Alphaproteobacteria	Rickettsiales	unidentified Rickettsiales	unidentified Rickettsiales	--
OTU_13609	0	5	0	Firmicutes	--	--		--	--
OTU_1361	0	5	0	Planctomycetes	Phycisphaerae	--		--	--
OTU_13617	0	5	0	Bacteroidetes	Bacteroidia	Bacteroidales	Tannerellaceae	Parabacteroides	Parabacteroides goldsteinii
OTU_13628	0	5	0	Bacteroidetes	Bacteroidia	Chitinophagales	Chitinophagaceae	Flavisolibacter	--
OTU_13639	0	5	0	Proteobacteria	Deltaproteobacteria	Myxococcales		--	--
OTU_1365	0	4	1	Proteobacteria	Deltaproteobacteria	Desulfuromonadales	Geobacteraceae	Geobacter	--
OTU_13659	0	5	0	unidentified	unidentified Bacteria	Campylobacterales	unidentified Campylobacterales	Arcobacter	Arcobacter cryaerophilus
OTU_1366	0	5	0	Firmicutes	Clostridia	Clostridiales	Ruminococcaceae	unidentified Ruminococcaceae	--
OTU_1368	0	5	0	Actinobacteria	unidentified Actinobacteria	Propionibacteriales	Nocardioidaceae	Nocardioides	Nocardioides sp
OTU_13693	0	5	0	Proteobacteria	Deltaproteobacteria	Myxococcales		--	--
OTU_1370	0	4	0	Chloroflexi	Anaerolineae	Ardenticatenales		--	--
OTU_1372	0	4	1	Tenericutes	Mollicutes	Mycoplasmatales	Mycoplasmataceae	Mycoplasma	Mycoplasma pneumoniae
OTU_13737	0	5	0	Proteobacteria	Gammaproteobacteria	unidentified Gammaproteobacteria	unidentified Gammaproteobacteria	Acidibacter	--
OTU_13745	0	5	0	Proteobacteria	Gammaproteobacteria	Salinisphaerales	Solimonadaceae	Polycyclovorans	--
OTU_13762	0	3	2	Proteobacteria	Gammaproteobacteria	Pseudomonadales	Moraxellaceae	Acinetobacter	Acinetobacter baumannii
OTU_1379	0	5	0	Firmicutes	Clostridia	Clostridiales	Ruminococcaceae	--	--
OTU_1380	0	5	0	Proteobacteria	Deltaproteobacteria	Myxococcales	Vulgatibacteraceae	Vulgatibacter	--
OTU_1381	0	5	0	Proteobacteria	Gammaproteobacteria	unidentified Gammaproteobacteria	Burkholderiaceae	Pseudoduganella	--
OTU_13845	0	4	0	Bacteroidetes	Bacteroidia	Bacteroidales	Muribaculaceae	--	--
OTU_13846	0	5	0	Proteobacteria	Gammaproteobacteria	Pseudomonadales	Moraxellaceae	Acinetobacter	--
OTU_1385	0	5	0	Bacteroidetes	Bacteroidia	Chitinophagales	Chitinophagaceae	--	--
OTU_13855	0	5	0	Proteobacteria	Alphaproteobacteria	Sphingomonadales	Sphingomonadaceae	Sphingomonas	--
OTU_1386	0	4	0	Bacteroidetes	Bacteroidia	Chitinophagales	Chitinophagaceae	--	--
OTU_1388	0	5	0	Proteobacteria	Gammaproteobacteria	Xanthomonadales	Rhodanobacteraceae	--	--
OTU_13886	0	4	1	Firmicutes	Clostridia	Clostridiales	Lachnospiraceae	--	--
OTU_139	0	2	3	Firmicutes	Clostridia	Clostridiales	Lachnospiraceae	unidentified Lachnospiraceae	--
OTU_1390	0	3	1	Firmicutes	Clostridia	Clostridiales	Ruminococcaceae	--	--
OTU_13912	0	5	0	Latescibacteria	--	--		--	--
OTU_13928	0	5	0	Firmicutes	Clostridia	Clostridiales	Lachnospiraceae	Lachnoclostridium	[Clostridium] symbiosum
OTU_1393	0	5	0	Chlamydiae	unidentified Chlamydiae	Chlamydiales		--	--
OTU_13936	0	5	0	Acidobacteria	--	--		--	--
OTU_1394	0	4	0	Actinobacteria	Acidimicrobiia	--		--	--
OTU_13947	0	4	1	Proteobacteria	Gammaproteobacteria	Vibrionales	Vibrionaceae	Vibrio	--
OTU_13950	0	2	2	Proteobacteria	Gammaproteobacteria	Xanthomonadales	Rhodanobacteraceae	Dokdonella	--
OTU_1398	0	4	1	Actinobacteria	unidentified Actinobacteria	Propionibacteriales	Nocardioidaceae	Nocardioides	--
OTU_13985	0	5	0	Proteobacteria	Gammaproteobacteria	unidentified Gammaproteobacteria	Burkholderiaceae	--	--
OTU_13987	0	5	0	Bacteroidetes	Bacteroidia	Chitinophagales	Chitinophagaceae	--	--
OTU_1399	0	5	0	Acidobacteria	unidentified Acidobacteria	unidentified Acidobacteria	unidentified Acidobacteria	unidentified Acidobacteria	Acidobacteria bacterium SCN 69-37
OTU_140	0	4	1	Proteobacteria	Deltaproteobacteria	--		--	--
OTU_14004	0	4	1	Proteobacteria	Alphaproteobacteria	Rhizobiales	Rhizobiaceae	Ochrobactrum	--
OTU_14026	0	4	1	Firmicutes	Clostridia	Clostridiales	Lachnospiraceae	--	--
OTU_1403	0	5	0	Firmicutes	Bacilli	Bacillales	Bacillaceae	--	--
OTU_14039	0	4	0	Firmicutes	Clostridia	Clostridiales	Lachnospiraceae	--	--
OTU_1404	0	5	0	Proteobacteria	Deltaproteobacteria	unidentified Deltaproteobacteria	unidentified Deltaproteobacteria	unidentified Deltaproteobacteria	delta proteobacterium WX152
OTU_14043	0	5	0	Proteobacteria	Alphaproteobacteria	Sphingomonadales	Sphingomonadaceae	Sphingomonas	--
OTU_14045	0	5	0	Proteobacteria	Gammaproteobacteria	unidentified Gammaproteobacteria	Nitrosomonadaceae	--	--
OTU_14046	0	5	0	Firmicutes	Clostridia	Clostridiales	Lachnospiraceae	--	--
OTU_1405	0	3	2	Firmicutes	--	--		--	--
OTU_1406	0	2	2	Acidobacteria	Acidobacteriia	Acidobacteriales	unidentified Acidobacteriales	Granulicella	--
OTU_1407	0	4	1	Firmicutes	Clostridia	Clostridiales	Peptostreptococcaceae	Peptostreptococcus	--
OTU_1408	0	4	1	Proteobacteria	Gammaproteobacteria	Alteromonadales	Idiomarinaceae	Aliidiomarina	Aliidiomarina sp
OTU_1409	0	4	1	Bacteroidetes	Bacteroidia	Chitinophagales	Chitinophagaceae	Flavihumibacter	--
OTU_14094	0	5	0	Proteobacteria	Gammaproteobacteria	unidentified Gammaproteobacteria		--	--
OTU_1410	0	5	0	Actinobacteria	Acidimicrobiia	Actinomarinales		--	--
OTU_1411	0	4	1	Chloroflexi	Ktedonobacteria	Ktedonobacterales	Ktedonobacteraceae	--	--
OTU_14114	0	3	2	Proteobacteria	Gammaproteobacteria	Pasteurellales	Pasteurellaceae	Haemophilus	--
OTU_14131	0	2	3	Cyanobacteria	unidentified Cyanobacteria	unidentified Cyanobacteria	unidentified Cyanobacteria	unidentified Cyanobacteria	--
OTU_1415	0	4	1	Firmicutes	Bacilli	Lactobacillales	Lactobacillaceae	Lactobacillus	Lactobacillus agilis
OTU_1416	0	5	0	Actinobacteria	unidentified Actinobacteria	Micromonosporales	Micromonosporaceae	--	--
OTU_14162	0	5	0	Proteobacteria	Gammaproteobacteria	Enterobacteriales	Enterobacteriaceae	--	--
OTU_1419	0	5	0	Acidobacteria	Holophagae	--		--	--
OTU_1421	0	5	0	Chloroflexi	Anaerolineae	Ardenticatenales		--	--
OTU_1422	0	5	0	Acidobacteria	Acidobacteriia	Solibacterales	unidentified Solibacterales	Bryobacter	--
OTU_14230	0	4	1	Bacteroidetes	Bacteroidia	Chitinophagales	Chitinophagaceae	Terrimonas	--
OTU_1424	0	3	1	unidentified	unidentified Bacteria	unidentified Bacteria	unidentified Bacteria	unidentified Bacteria	soil bacterium WF55
OTU_1426	0	4	1	Bacteroidetes	Bacteroidia	Bacteroidales	Prevotellaceae	Prevotella	Prevotella pallens
OTU_1428	0	5	0	Firmicutes	Clostridia	Clostridiales	unidentified Clostridiales	unidentified Clostridiales	Clostridium intestinale
OTU_14292	0	4	1	Proteobacteria	Alphaproteobacteria	Rhizobiales	Rhizobiaceae	Phyllobacterium	--
OTU_1432	0	4	0	Proteobacteria	Gammaproteobacteria	Pseudomonadales	Moraxellaceae	Perlucidibaca	--
OTU_14335	0	3	1	Cyanobacteria	unidentified Cyanobacteria	unidentified Cyanobacteria	unidentified Cyanobacteria	unidentified Cyanobacteria	--
OTU_1434	0	5	0	Planctomycetes	Phycisphaerae	Phycisphaerales	Phycisphaeraceae	--	--
OTU_1435	0	5	0	Proteobacteria	Alphaproteobacteria	unidentified Alphaproteobacteria	unidentified Alphaproteobacteria	--	--
OTU_14376	0	4	0	Proteobacteria	Deltaproteobacteria	Myxococcales		--	--
OTU_1438	0	4	1	Firmicutes	Clostridia	Clostridiales	Lachnospiraceae	unidentified Lachnospiraceae	Trichinella pseudospiralis
OTU_14386	0	5	0	Acidobacteria	unidentified Acidobacteria	unidentified Acidobacteria	unidentified Acidobacteria	unidentified Acidobacteria	Acidobacteria bacterium RBG 16 70 10
OTU_1439	0	5	0	Bacteroidetes	Bacteroidia	Chitinophagales		--	--
OTU_14392	0	5	0	Acidobacteria	Acidobacteriia	--		--	--
OTU_1441	0	5	0	Proteobacteria	Deltaproteobacteria	Myxococcales	Haliangiaceae	Haliangium	--
OTU_1442	0	5	0	Actinobacteria	Thermoleophilia	Gaiellales		--	--
OTU_1444	0	4	1	Firmicutes	Clostridia	Clostridiales	unidentified Clostridiales	unidentified Clostridiales	--
OTU_14446	0	5	0	Proteobacteria	Gammaproteobacteria	--		--	--
OTU_14461	0	5	0	Proteobacteria	Alphaproteobacteria	Rhizobiales	unidentified Rhizobiales	Devosia	--
OTU_1447	0	3	1	Proteobacteria	Gammaproteobacteria	Oceanospirillales	unidentified Oceanospirillales	Pseudohongiella	--
OTU_14470	0	4	0	Proteobacteria	Gammaproteobacteria	unidentified Gammaproteobacteria	Burkholderiaceae	Ralstonia	--
OTU_14471	0	5	0	Acidobacteria	--	--		--	--
OTU_14472	0	2	2	Firmicutes	Clostridia	Clostridiales	Ruminococcaceae	--	--
OTU_1448	0	5	0	Actinobacteria	unidentified Actinobacteria	Micromonosporales	Micromonosporaceae	--	--
OTU_14494	0	3	1	Tenericutes	Mollicutes	Anaeroplasmatales	Anaeroplasmataceae	Anaeroplasma	--
OTU_14504	0	5	0	Proteobacteria	Alphaproteobacteria	Rhizobiales	Beijerinckiaceae	Microvirga	--
OTU_1452	0	5	0	Firmicutes	Clostridia	Clostridiales	Ruminococcaceae	--	--
OTU_14521	0	3	2	Firmicutes	Clostridia	Clostridiales	Ruminococcaceae	Faecalibacterium	--
OTU_1453	0	4	1	Firmicutes	Bacilli	Lactobacillales	Enterococcaceae	--	--
OTU_14551	0	4	0	Firmicutes	Bacilli	Bacillales		--	--
OTU_14558	0	4	1	Rokubacteria	--	--		--	--
OTU_14565	0	5	0	Actinobacteria	Acidimicrobiia	unidentified Acidimicrobiia		--	--
OTU_14587	0	4	1	Proteobacteria	Alphaproteobacteria	Rhizobiales	Rhizobiaceae	unidentified Rhizobiaceae	--
OTU_1459	0	5	0	Firmicutes	Clostridia	Clostridiales	Lachnospiraceae	unidentified Lachnospiraceae	Clostridium sp Marseille-P3244
OTU_14597	0	5	0	Firmicutes	Negativicutes	Selenomonadales	Veillonellaceae	Megamonas	--
OTU_14604	0	4	1	Bacteroidetes	Bacteroidia	Chitinophagales	Chitinophagaceae	Flavisolibacter	--
OTU_1461	0	4	0	Bacteroidetes	Bacteroidia	Bacteroidales	Muribaculaceae	--	--
OTU_1462	0	3	1	Proteobacteria	Alphaproteobacteria	unidentified Alphaproteobacteria	unidentified Alphaproteobacteria	--	--
OTU_1463	0	5	0	Bacteroidetes	Bacteroidia	Bacteroidales	Bacteroidaceae	Bacteroides	Bacteroides clarus
OTU_1465	0	5	0	Acidobacteria	--	--		--	--
OTU_1466	0	2	2	Bacteroidetes	Bacteroidia	Chitinophagales	Chitinophagaceae	--	--
OTU_14662	0	3	1	Firmicutes	Clostridia	Clostridiales	Lachnospiraceae	Blautia	--
OTU_1467	0	4	0	Actinobacteria	Acidimicrobiia	--		--	--
OTU_1468	0	5	0	Firmicutes	Clostridia	Clostridiales	Lachnospiraceae	--	--
OTU_14698	0	5	0	Proteobacteria	Alphaproteobacteria	unidentified Alphaproteobacteria	unidentified Alphaproteobacteria	--	--
OTU_1470	0	4	1	Firmicutes	Clostridia	Clostridiales	Ruminococcaceae	Oscillibacter	--
OTU_14706	0	5	0	Acidobacteria	--	--		--	--
OTU_1471	0	5	0	Proteobacteria	Deltaproteobacteria	Myxococcales		--	--
OTU_14717	0	5	0	Bacteroidetes	Bacteroidia	Chitinophagales	Chitinophagaceae	--	--
OTU_14719	0	5	0	Proteobacteria	Gammaproteobacteria	unidentified Gammaproteobacteria		--	--
OTU_1472	0	4	1	Proteobacteria	Gammaproteobacteria	Oceanospirillales	Alcanivoracaceae	Alcanivorax	--
OTU_1473	0	5	0	Firmicutes	Erysipelotrichia	Erysipelotrichales	Erysipelotrichaceae	Sharpea	--
OTU_1474	0	3	1	Firmicutes	Clostridia	Clostridiales	Lachnospiraceae	unidentified Lachnospiraceae	Lachnospiraceae bacterium TF01-11
OTU_1475	0	5	0	Calditrichaeota	unidentified Calditrichaeota	Calditrichales	Calditrichaceae	--	--
OTU_1477	0	3	1	Bacteroidetes	Rhodothermia	Rhodothermales	Rhodothermaceae	--	--
OTU_1478	0	3	1	Actinobacteria	Acidimicrobiia	unidentified Acidimicrobiia	Iamiaceae	Iamia	--
OTU_1479	0	5	0	Proteobacteria	--	--		--	--
OTU_1480	0	5	0	Proteobacteria	Deltaproteobacteria	Myxococcales		--	--
OTU_1481	0	2	3	Proteobacteria	Gammaproteobacteria	unidentified Gammaproteobacteria	Nitrosomonadaceae	Nitrosomonas	--
OTU_1482	0	5	0	Bacteroidetes	Bacteroidia	Bacteroidales	Bacteroidaceae	Bacteroides	--
OTU_149	0	3	2	Bacteroidetes	Bacteroidia	Flavobacteriales	Flavobacteriaceae	Salinimicrobium	--
OTU_1491	0	4	1	Bacteroidetes	Bacteroidia	Bacteroidales	Prevotellaceae	--	--
OTU_1493	0	5	0	Latescibacteria	--	--		--	--
OTU_1494	0	5	0	Proteobacteria	Alphaproteobacteria	unidentified Alphaproteobacteria	Acetobacteraceae	Asaia	Asaia bogorensis
OTU_1495	0	5	0	Proteobacteria	Gammaproteobacteria	Enterobacteriales	Enterobacteriaceae	--	--
OTU_1498	0	5	0	Proteobacteria	Deltaproteobacteria	--		--	--
OTU_1502	0	4	1	Bacteroidetes	Bacteroidia	Bacteroidales	Muribaculaceae	--	--
OTU_1503	0	5	0	Proteobacteria	Deltaproteobacteria	Syntrophobacterales	Syntrophaceae	unidentified Syntrophaceae	Myxococcales bacterium enrichment culture clone 11380
OTU_1504	0	4	1	Tenericutes	Mollicutes	Haloplasmatales	Haloplasmataceae	Haloplasma	--
OTU_1505	0	5	0	Proteobacteria	Gammaproteobacteria	Xanthomonadales	Rhodanobacteraceae	Rhodanobacter	Rhodanobacter thiooxydans
OTU_1507	0	5	0	Firmicutes	Clostridia	Clostridiales	Lachnospiraceae	--	--
OTU_1508	0	4	1	Firmicutes	Clostridia	Clostridiales	Ruminococcaceae	Oscillibacter	--
OTU_1510	0	4	0	Bacteroidetes	Bacteroidia	Sphingobacteriales	Lentimicrobiaceae	unidentified Lentimicrobiaceae	denitrifying bacterium enrichment culture clone NOB 2 E8
OTU_1514	0	5	0	Rokubacteria	--	--		--	--
OTU_1517	0	5	0	Firmicutes	Clostridia	Clostridiales	Lachnospiraceae	--	--
OTU_1522	0	5	0	Actinobacteria	unidentified Actinobacteria	Propionibacteriales	Nocardioidaceae	Kribbella	--
OTU_1523	0	5	0	Actinobacteria	unidentified Actinobacteria	Micromonosporales	Micromonosporaceae	--	--
OTU_1524	0	4	0	Acidobacteria	Acidobacteriia	Acidobacteriales		--	--
OTU_1525	0	5	0	Proteobacteria	Gammaproteobacteria	Legionellales	Legionellaceae	Legionella	--
OTU_1526	0	5	0	Bacteroidetes	Bacteroidia	Sphingobacteriales	Sphingobacteriaceae	Solitalea	Solitalea koreensis
OTU_1528	0	4	0	Proteobacteria	Alphaproteobacteria	Rhizobiales		--	--
OTU_1530	0	4	1	Proteobacteria	Alphaproteobacteria	Rhodospirillales		--	--
OTU_1531	0	4	1	Firmicutes	Clostridia	Clostridiales		--	--
OTU_1532	0	5	0	Zixibacteria	unidentified Zixibacteria	unidentified Zixibacteria	unidentified Zixibacteria	unidentified Zixibacteria	candidate division Zixibacteria bacterium RBG-1
OTU_1533	0	5	0	Elusimicrobia	unidentified Elusimicrobia	unidentified Elusimicrobia	unidentified Elusimicrobia	unidentified Elusimicrobia	actinobacterium YJF1-30
OTU_1535	0	3	1	Bacteroidetes	Bacteroidia	Bacteroidales	Prevotellaceae	unidentified Prevotellaceae	Prevotella bryantii
OTU_1536	0	5	0	Chloroflexi	--	--		--	--
OTU_1540	0	3	1	Firmicutes	Negativicutes	Selenomonadales	Veillonellaceae	--	--
OTU_1541	0	4	0	Proteobacteria	Gammaproteobacteria	Xanthomonadales	Rhodanobacteraceae	--	--
OTU_1544	0	4	1	Firmicutes	Clostridia	Clostridiales	unidentified Clostridiales	Anaerovorax	--
OTU_1546	0	5	0	Firmicutes	Clostridia	Clostridiales	Lachnospiraceae	unidentified Lachnospiraceae	Clostridium sp Clone-46
OTU_1547	0	5	0	Actinobacteria	Acidimicrobiia	--		--	--
OTU_1549	0	4	0	Bacteroidetes	Bacteroidia	Bacteroidales	Prevotellaceae	unidentified Prevotellaceae	--
OTU_1550	0	5	0	Acidobacteria	unidentified Acidobacteria	unidentified Acidobacteria	unidentified Acidobacteria	Stenotrophobacter	--
OTU_1551	0	5	0	Actinobacteria	Thermoleophilia	Gaiellales		--	--
OTU_1555	0	4	1	Firmicutes	Clostridia	Clostridiales	Lachnospiraceae	Anaerosporobacter	--
OTU_1556	0	5	0	Armatimonadetes	--	--		--	--
OTU_1557	0	5	0	Acidobacteria	Acidobacteriia	Acidobacteriales		--	--
OTU_1565	0	4	1	Firmicutes	Clostridia	Clostridiales	Lachnospiraceae	unidentified Lachnospiraceae	Eubacterium ventriosum
OTU_1566	0	3	1	Bacteroidetes	Bacteroidia	Cytophagales	Cyclobacteriaceae	--	--
OTU_1567	0	3	2	Proteobacteria	Alphaproteobacteria	Caulobacterales	Hyphomonadaceae	Hirschia	--
OTU_1568	0	3	2	Firmicutes	Clostridia	Clostridiales	Lachnospiraceae	--	--
OTU_1576	0	5	0	Proteobacteria	Alphaproteobacteria	Rhizobiales		--	--
OTU_1579	0	5	0	Acidobacteria	Acidobacteriia	Solibacterales	unidentified Solibacterales	Bryobacter	--
OTU_1580	0	5	0	Bacteroidetes	Bacteroidia	Bacteroidales	unidentified Bacteroidales	unidentified Bacteroidales	rumen bacterium YS3
OTU_1581	0	4	1	Firmicutes	Clostridia	Clostridiales	Lachnospiraceae	--	--
OTU_1582	0	3	1	Firmicutes	Clostridia	Clostridiales	unidentified Clostridiales	Sulfobacillus	--
OTU_1583	0	5	0	Acidobacteria	Acidobacteriia	--		--	--
OTU_1585	0	5	0	Actinobacteria	--	--		--	--
OTU_1586	0	4	1	Proteobacteria	Alphaproteobacteria	unidentified Alphaproteobacteria		--	--
OTU_1588	0	4	0	Proteobacteria	Gammaproteobacteria	Xanthomonadales	Rhodanobacteraceae	Dyella	Dyella japonica
OTU_1589	0	5	0	Proteobacteria	Deltaproteobacteria	Myxococcales		--	--
OTU_1591	0	5	0	Bacteroidetes	Bacteroidia	Bacteroidales		--	--
OTU_1592	0	5	0	Acidobacteria	Holophagae	--		--	--
OTU_1594	0	5	0	Verrucomicrobia	Verrucomicrobiae	Opitutales	Opitutaceae	--	--
OTU_1599	0	5	0	Firmicutes	Clostridia	Clostridiales	Ruminococcaceae	Negativibacillus	--
OTU_1600	0	3	1	Actinobacteria	unidentified Actinobacteria	Kineosporiales	Kineosporiaceae	--	--
OTU_1601	0	5	0	Proteobacteria	Gammaproteobacteria	unidentified Gammaproteobacteria	Burkholderiaceae	Sutterella	--
OTU_1602	0	5	0	Latescibacteria	--	--		--	--
OTU_1603	0	4	0	Proteobacteria	Alphaproteobacteria	--		--	--
OTU_1606	0	5	0	Bacteroidetes	Bacteroidia	Flavobacteriales	Flavobacteriaceae	Salegentibacter	--
OTU_1607	0	4	0	Bacteroidetes	Ignavibacteria	--		--	--
OTU_1608	0	5	0	Proteobacteria	Deltaproteobacteria	Bdellovibrionales	Bdellovibrionaceae	--	--
OTU_1610	0	4	1	Firmicutes	Clostridia	Clostridiales		--	--
OTU_1612	0	5	0	Proteobacteria	Deltaproteobacteria	Myxococcales		--	--
OTU_1613	0	5	0	Bacteroidetes	Bacteroidia	Bacteroidales	Rikenellaceae	unidentified Rikenellaceae	Bacteroidales bacterium RM71
OTU_1614	0	4	1	Proteobacteria	Deltaproteobacteria	Myxococcales	Archangiaceae	Anaeromyxobacter	Anaeromyxobacter sp Fw109-5
OTU_1616	0	4	0	Firmicutes	Clostridia	Clostridiales	Lachnospiraceae	--	--
OTU_1619	0	4	1	Acidobacteria	Acidobacteriia	Acidobacteriales	unidentified Acidobacteriales	--	--
OTU_162	0	5	0	Firmicutes	Clostridia	Clostridiales	Christensenellaceae	--	--
OTU_1623	0	5	0	Chloroflexi	Anaerolineae	--		--	--
OTU_1627	0	5	0	Firmicutes	Bacilli	Lactobacillales	Enterococcaceae	Vagococcus	--
OTU_1629	0	3	2	Proteobacteria	Deltaproteobacteria	Oligoflexales	Oligoflexaceae	Oligoflexus	--
OTU_1630	0	4	1	Actinobacteria	Thermoleophilia	Gaiellales		--	--
OTU_1631	0	4	1	Proteobacteria	Gammaproteobacteria	Xanthomonadales	Rhodanobacteraceae	Dokdonella	--
OTU_1632	0	3	1	Actinobacteria	Acidimicrobiia	Actinomarinales		--	--
OTU_1634	0	5	0	Actinobacteria	Acidimicrobiia	unidentified Acidimicrobiia	Iamiaceae	Iamia	--
OTU_1635	0	4	1	Proteobacteria	Gammaproteobacteria	Pseudomonadales	Moraxellaceae	Acinetobacter	Acinetobacter ursingii
OTU_1638	0	4	0	Fusobacteria	Fusobacteriia	Fusobacteriales	Fusobacteriaceae	Fusobacterium	--
OTU_1639	0	5	0	Verrucomicrobia	Verrucomicrobiae	Chthoniobacterales	Chthoniobacteraceae	Chthoniobacter	--
OTU_164	0	3	2	Firmicutes	Clostridia	Clostridiales	Lachnospiraceae	--	--
OTU_1642	0	5	0	Firmicutes	Bacilli	Lactobacillales	Lactobacillaceae	Lactobacillus	Lactobacillus fermentum
OTU_1645	0	3	1	unidentified	unidentified Bacteria	unidentified Bacteria	unidentified Bacteria	unidentified Bacteria	--
OTU_1647	0	5	0	Proteobacteria	Gammaproteobacteria	unidentified Gammaproteobacteria	Neisseriaceae	--	--
OTU_1648	0	5	0	unidentified	unidentified Bacteria	unidentified Bacteria	unidentified Bacteria	CandidatusOmnitrophus	--
OTU_165	0	5	0	Proteobacteria	Gammaproteobacteria	unidentified Gammaproteobacteria	unidentified Gammaproteobacteria	Acidibacter	--
OTU_1650	0	3	1	Proteobacteria	Gammaproteobacteria	unidentified Gammaproteobacteria	Burkholderiaceae	Parasutterella	Parasutterella secunda
OTU_1652	0	5	0	Firmicutes	Clostridia	Clostridiales	Ruminococcaceae	Saccharofermentans	--
OTU_1655	0	4	1	Cyanobacteria	unidentified Cyanobacteria	unidentified Cyanobacteria	unidentified Cyanobacteria	unidentified Cyanobacteria	Mychonastes jurisii
OTU_1662	0	5	0	Acidobacteria	unidentified Acidobacteria	unidentified Acidobacteria	unidentified Acidobacteria	Aridibacter	--
OTU_1669	0	3	1	Firmicutes	Bacilli	Bacillales	Alicyclobacillaceae	Tumebacillus	bacterium YC-ZSS-LKJ190
OTU_1670	0	5	0	Bacteroidetes	Bacteroidia	Chitinophagales	Chitinophagaceae	--	--
OTU_1673	0	4	1	Actinobacteria	unidentified Actinobacteria	Frankiales	Sporichthyaceae	--	--
OTU_1674	0	4	0	Gemmatimonadetes	unidentified Gemmatimonadetes	Gemmatimonadales	Gemmatimonadaceae	--	--
OTU_1676	0	5	0	Firmicutes	Clostridia	Clostridiales	Lachnospiraceae	--	--
OTU_1678	0	4	1	Bacteroidetes	Bacteroidia	Flavobacteriales	unidentified Flavobacteriales	Empedobacter	--
OTU_1681	0	5	0	Elusimicrobia	--	--		--	--
OTU_1682	0	4	1	Firmicutes	Clostridia	Clostridiales	Ruminococcaceae	unidentified Ruminococcaceae	--
OTU_1683	0	5	0	Firmicutes	Clostridia	Clostridiales	Ruminococcaceae	--	--
OTU_1684	0	5	0	Proteobacteria	Alphaproteobacteria	Caulobacterales	Caulobacteraceae	--	--
OTU_1686	0	5	0	Chloroflexi	--	--		--	--
OTU_1689	0	5	0	Bacteroidetes	Bacteroidia	Bacteroidales	Prevotellaceae	--	--
OTU_169	0	2	3	Firmicutes	Clostridia	Clostridiales	Peptostreptococcaceae	Intestinibacter	--
OTU_1690	0	4	0	Firmicutes	Clostridia	Clostridiales	Ruminococcaceae	--	--
OTU_1691	0	5	0	Bacteroidetes	Bacteroidia	Sphingobacteriales		--	--
OTU_1693	0	4	0	Rokubacteria	--	--		--	--
OTU_1695	0	5	0	Chloroflexi	Anaerolineae	--		--	--
OTU_1698	0	4	0	Firmicutes	Clostridia	Clostridiales	Ruminococcaceae	unidentified Ruminococcaceae	--
OTU_1700	0	5	0	Bacteroidetes	Bacteroidia	Bacteroidales	Muribaculaceae	--	--
OTU_1701	0	4	1	Bacteroidetes	Bacteroidia	Sphingobacteriales		--	--
OTU_1702	0	5	0	Firmicutes	Bacilli	Bacillales	unidentified Bacillales	Thermicanus	--
OTU_1703	0	3	1	Firmicutes	Bacilli	Lactobacillales	Carnobacteriaceae	Marinilactibacillus	Marinilactibacillus psychrotolerans
OTU_1705	0	3	2	Proteobacteria	Alphaproteobacteria	Sphingomonadales	Sphingomonadaceae	Altererythrobacter	--
OTU_1706	0	3	1	Firmicutes	Negativicutes	Selenomonadales	Veillonellaceae	Mitsuokella	--
OTU_1707	0	4	1	Proteobacteria	Deltaproteobacteria	Bdellovibrionales	Bacteriovoracaceae	Peredibacter	--
OTU_171	0	2	3	Firmicutes	Negativicutes	Selenomonadales	Veillonellaceae	Megasphaera	Megasphaera elsdenii
OTU_1711	0	5	0	Proteobacteria	Deltaproteobacteria	Myxococcales	Haliangiaceae	Haliangium	--
OTU_1712	0	5	0	Chloroflexi	Anaerolineae	--		--	--
OTU_1713	0	5	0	Euryarchaeota	Thermoplasmata	--		--	--
OTU_1715	0	3	1	Firmicutes	Clostridia	Clostridiales	unidentified Clostridiales	unidentified Clostridiales	--
OTU_1716	0	4	1	Proteobacteria	Gammaproteobacteria	--		--	--
OTU_1718	0	4	0	Verrucomicrobia	Verrucomicrobiae	--		--	--
OTU_1720	0	5	0	Firmicutes	Clostridia	Clostridiales	Lachnospiraceae	Lachnospira	--
OTU_1723	0	4	1	Firmicutes	Clostridia	Clostridiales	Lachnospiraceae	--	--
OTU_1724	0	5	0	Proteobacteria	Gammaproteobacteria	unidentified Gammaproteobacteria	Nitrosomonadaceae	Nitrosospira	--
OTU_1725	0	4	1	Proteobacteria	Gammaproteobacteria	--		--	--
OTU_1726	0	4	0	Bacteroidetes	Bacteroidia	Bacteroidales	Rikenellaceae	Alistipes	--
OTU_1727	0	5	0	Firmicutes	Bacilli	Bacillales	Paenibacillaceae	Paenibacillus	--
OTU_1729	0	5	0	Firmicutes	Clostridia	Clostridiales	Lachnospiraceae	--	--
OTU_1730	0	5	0	Proteobacteria	Gammaproteobacteria	unidentified Gammaproteobacteria	Burkholderiaceae	Hydrogenophaga	Hydrogenophaga intermedia
OTU_1733	0	5	0	Latescibacteria	--	--		--	--
OTU_1734	0	4	1	Proteobacteria	Gammaproteobacteria	Xanthomonadales	Xanthomonadaceae	--	--
OTU_1735	0	4	0	Firmicutes	Bacilli	Lactobacillales	Leuconostocaceae	Leuconostoc	Leuconostoc fallax
OTU_1736	0	5	0	Firmicutes	Clostridia	Clostridiales	Lachnospiraceae	Lachnoclostridium	--
OTU_174	0	3	2	Firmicutes	Clostridia	Clostridiales	Lachnospiraceae	Lachnoclostridium	--
OTU_1740	0	4	0	Bacteroidetes	Bacteroidia	Bacteroidales	Rikenellaceae	Anaerocella	--
OTU_1746	0	4	0	Firmicutes	Clostridia	Clostridiales	Ruminococcaceae	Pygmaiobacter	--
OTU_1747	0	4	1	Firmicutes	Erysipelotrichia	Erysipelotrichales	Erysipelotrichaceae	unidentified Erysipelotrichaceae	[Clostridium] innocuum
OTU_1751	0	5	0	Proteobacteria	Gammaproteobacteria	unidentified Gammaproteobacteria	Hydrogenophilaceae	Thiobacillus	--
OTU_1756	0	5	0	Latescibacteria	--	--		--	--
OTU_1758	0	5	0	Verrucomicrobia	Verrucomicrobiae	Chthoniobacterales	Chthoniobacteraceae	CandidatusUdaeobacter	--
OTU_1759	0	5	0	Bacteroidetes	Bacteroidia	Flavobacteriales	Flavobacteriaceae	--	--
OTU_176	0	4	1	Acidobacteria	Acidobacteriia	Acidobacteriales		--	--
OTU_1760	0	4	1	Actinobacteria	unidentified Actinobacteria	Frankiales	Sporichthyaceae	--	--
OTU_1768	0	4	1	Proteobacteria	Gammaproteobacteria	Oceanospirillales	unidentified Oceanospirillales	Amphritea	--
OTU_1769	0	3	1	Proteobacteria	Gammaproteobacteria	Alteromonadales	Alteromonadaceae	--	--
OTU_1770	0	5	0	Firmicutes	Clostridia	Clostridiales	Ruminococcaceae	--	--
OTU_1771	0	3	2	Firmicutes	Clostridia	Clostridiales	Peptostreptococcaceae	Peptoclostridium	--
OTU_1773	0	5	0	Acidobacteria	--	--		--	--
OTU_1774	0	5	0	Firmicutes	Bacilli	Lactobacillales	Aerococcaceae	Aerosphaera	--
OTU_1776	0	4	1	Proteobacteria	Alphaproteobacteria	Sphingomonadales	Sphingomonadaceae	--	--
OTU_1777	0	5	0	Proteobacteria	Gammaproteobacteria	unidentified Gammaproteobacteria	unidentified Gammaproteobacteria	unidentified Gammaproteobacteria	beta proteobacterium WF17
OTU_1778	0	4	1	Firmicutes	Clostridia	Clostridiales	unidentified Clostridiales	Fusibacter	--
OTU_178	0	4	1	Firmicutes	Clostridia	Clostridiales	Lachnospiraceae	unidentified Lachnospiraceae	Clostridium sp L2-50
OTU_1780	0	4	1	Proteobacteria	Deltaproteobacteria	--		--	--
OTU_1781	0	2	2	Proteobacteria	Alphaproteobacteria	Rhodobacterales	Rhodobacteraceae	--	--
OTU_1786	0	4	0	Actinobacteria	Coriobacteriia	Coriobacteriales	Eggerthellaceae	Senegalimassilia	--
OTU_1787	0	5	0	Bacteroidetes	Bacteroidia	Bacteroidales	Rikenellaceae	Alistipes	--
OTU_1788	0	3	1	Bacteroidetes	Bacteroidia	--		--	--
OTU_1790	0	5	0	Firmicutes	Negativicutes	Selenomonadales	Veillonellaceae	--	--
OTU_18	0	5	0	Firmicutes	Negativicutes	Selenomonadales	Veillonellaceae	Megamonas	--
OTU_180	0	2	3	Firmicutes	Clostridia	Clostridiales	Ruminococcaceae	unidentified Ruminococcaceae	Oscillibacter sp ER4
OTU_1804	0	3	1	Firmicutes	Clostridia	Clostridiales	Lachnospiraceae	--	--
OTU_181	0	4	1	Bacteroidetes	Bacteroidia	Flavobacteriales	Flavobacteriaceae	Myroides	Myroides marinus
OTU_1810	0	5	0	Proteobacteria	Alphaproteobacteria	Rhodobacterales	Rhodobacteraceae	Planktomarina	--
OTU_1811	0	5	0	Bacteroidetes	Bacteroidia	Bacteroidales	Prevotellaceae	--	--
OTU_1812	0	4	0	Chloroflexi	Dehalococcoidia	--		--	--
OTU_1813	0	5	0	Proteobacteria	Deltaproteobacteria	--		--	--
OTU_1814	0	5	0	Thaumarchaeota	Nitrososphaeria	Nitrososphaerales	Nitrososphaeraceae	--	--
OTU_1818	0	5	0	Gemmatimonadetes	--	--		--	--
OTU_1819	0	5	0	Proteobacteria	Deltaproteobacteria	Syntrophobacterales	Syntrophaceae	unidentified Syntrophaceae	Myxococcales bacterium enrichment culture clone 11380
OTU_1822	0	4	1	Bacteroidetes	Bacteroidia	Chitinophagales	Chitinophagaceae	Ferruginibacter	--
OTU_1823	0	4	1	Spirochaetes	Spirochaetia	Spirochaetales	Spirochaetaceae	unidentified Spirochaetaceae	Treponema saccharophilum
OTU_1826	0	5	0	Proteobacteria	Alphaproteobacteria	unidentified Alphaproteobacteria	unidentified Alphaproteobacteria	Reyranella	--
OTU_1827	0	4	1	Proteobacteria	Gammaproteobacteria	Alteromonadales	Alteromonadaceae	Rheinheimera	Rheinheimera chironomi
OTU_1828	0	3	1	Firmicutes	Clostridia	Clostridiales	Lachnospiraceae	unidentified Lachnospiraceae	Clostridium sp Clone-47
OTU_1830	0	4	1	Firmicutes	Clostridia	Clostridiales	Lachnospiraceae	unidentified Lachnospiraceae	Lachnospiraceae bacterium 44621
OTU_1834	0	4	1	Proteobacteria	Gammaproteobacteria	Alteromonadales	unidentified Alteromonadales	Marinobacter	--
OTU_1836	0	5	0	Actinobacteria	unidentified Actinobacteria	Micrococcales	Microbacteriaceae	Leucobacter	Leucobacter aridicollis
OTU_1839	0	5	0	Firmicutes	Clostridia	Clostridiales	Ruminococcaceae	--	--
OTU_1843	0	5	0	Proteobacteria	Alphaproteobacteria	Rhizobiales		--	--
OTU_1844	0	3	2	unidentified	unidentified Bacteria	Campylobacterales	unidentified Campylobacterales	Sulfurovum	--
OTU_1845	0	5	0	Verrucomicrobia	Verrucomicrobiae	--		--	--
OTU_1847	0	4	1	Firmicutes	Clostridia	Clostridiales	Ruminococcaceae	--	--
OTU_1848	0	5	0	Actinobacteria	unidentified Actinobacteria	Micrococcales	Dermabacteraceae	Brachybacterium	Brachybacterium paraconglomeratum
OTU_1850	0	5	0	Acidobacteria	Acidobacteriia	--		--	--
OTU_1851	0	4	0	Proteobacteria	Alphaproteobacteria	--		--	--
OTU_1855	0	4	0	Firmicutes	Clostridia	Clostridiales	Lachnospiraceae	--	--
OTU_1857	0	4	1	Proteobacteria	Gammaproteobacteria	Pasteurellales	Pasteurellaceae	Pasteurella	[Pasteurella] aerogenes
OTU_1867	0	5	0	Latescibacteria	--	--		--	--
OTU_1868	0	5	0	Latescibacteria	--	--		--	--
OTU_187	0	4	1	Proteobacteria	Gammaproteobacteria	Vibrionales	Vibrionaceae	Photobacterium	--
OTU_1873	0	5	0	Proteobacteria	Alphaproteobacteria	unidentified Alphaproteobacteria	unidentified Alphaproteobacteria	Reyranella	--
OTU_1876	0	5	0	Euryarchaeota	Methanobacteria	Methanobacteriales	Methanobacteriaceae	Methanobrevibacter	--
OTU_1882	0	3	1	Bacteroidetes	Bacteroidia	Chitinophagales	Chitinophagaceae	unidentified Chitinophagaceae	Terrimonas sp 16-45A
OTU_1886	0	3	1	Bacteroidetes	Bacteroidia	Cytophagales	Cytophagaceae	Cytophaga	Cytophaga aurantiaca
OTU_1888	0	2	2	Bacteroidetes	Bacteroidia	Flavobacteriales	unidentified Flavobacteriales	Bergeyella	Bergeyella zoohelcum
OTU_1889	0	5	0	Proteobacteria	Deltaproteobacteria	Desulfarculales	Desulfarculaceae	--	--
OTU_1895	0	3	1	Bacteroidetes	Bacteroidia	Chitinophagales	Chitinophagaceae	Filobacterium	--
OTU_1897	0	4	0	Acidobacteria	Acidobacteriia	Solibacterales		--	--
OTU_190	0	5	0	Firmicutes	Bacilli	Lactobacillales	Carnobacteriaceae	Atopostipes	--
OTU_1900	0	3	2	Bacteroidetes	Bacteroidia	Chitinophagales	Saprospiraceae	--	--
OTU_1904	0	5	0	Firmicutes	Clostridia	Clostridiales	unidentified Clostridiales	unidentified Clostridiales	--
OTU_1906	0	5	0	Verrucomicrobia	Verrucomicrobiae	--		--	--
OTU_1908	0	5	0	Latescibacteria	--	--		--	--
OTU_1912	0	5	0	Acidobacteria	--	--		--	--
OTU_1914	0	3	1	Bacteroidetes	Bacteroidia	Bacteroidales		--	--
OTU_1916	0	5	0	Proteobacteria	Alphaproteobacteria	unidentified Alphaproteobacteria	unidentified Alphaproteobacteria	Skermanella	--
OTU_1917	0	5	0	Acidobacteria	--	--		--	--
OTU_1921	0	5	0	Proteobacteria	Deltaproteobacteria	--		--	--
OTU_1924	0	5	0	Chloroflexi	Anaerolineae	Ardenticatenales		--	--
OTU_1925	0	4	1	Firmicutes	Bacilli	Lactobacillales	Streptococcaceae	Lactococcus	--
OTU_1926	0	4	1	Firmicutes	Clostridia	Clostridiales	Lachnospiraceae	--	--
OTU_193	0	3	2	Proteobacteria	Gammaproteobacteria	Pseudomonadales	Moraxellaceae	Perlucidibaca	--
OTU_1930	0	5	0	Firmicutes	Clostridia	Clostridiales	unidentified Clostridiales	Parvimonas	--
OTU_1934	0	5	0	Actinobacteria	unidentified Actinobacteria	Propionibacteriales	Nocardioidaceae	Nocardioides	--
OTU_1937	0	5	0	Bacteroidetes	Bacteroidia	Chitinophagales	Chitinophagaceae	Flavitalea	--
OTU_194	0	5	0	Bacteroidetes	Bacteroidia	Cytophagales	Microscillaceae	--	--
OTU_1945	0	4	1	Firmicutes	Clostridia	Clostridiales	Lachnospiraceae	--	--
OTU_1949	0	3	1	Firmicutes	Clostridia	Clostridiales	Ruminococcaceae	--	--
OTU_1950	0	3	1	Firmicutes	Clostridia	Clostridiales	Ruminococcaceae	Subdoligranulum	--
OTU_1962	0	5	0	Euryarchaeota	Methanobacteria	Methanobacteriales	Methanobacteriaceae	Methanobrevibacter	Methanobrevibacter arboriphilus
OTU_1965	0	4	1	Firmicutes	Clostridia	Clostridiales	Ruminococcaceae	Butyricicoccus	--
OTU_197	0	4	1	Thaumarchaeota	Nitrososphaeria	--		--	--
OTU_198	0	3	2	Bacteroidetes	Bacteroidia	Bacteroidales	Prevotellaceae	--	--
OTU_1986	0	4	1	Firmicutes	Clostridia	Clostridiales	Ruminococcaceae	Flavonifractor	--
OTU_1987	0	5	0	Firmicutes	Clostridia	Clostridiales	Lachnospiraceae	--	--
OTU_199	0	3	2	Proteobacteria	Alphaproteobacteria	Rhodobacterales	Rhodobacteraceae	Gemmobacter	--
OTU_1997	0	3	1	Proteobacteria	Deltaproteobacteria	Myxococcales	Sandaracinaceae	--	--
OTU_1998	0	5	0	Firmicutes	Clostridia	Clostridiales	Ruminococcaceae	Anaerobacterium	--
OTU_1999	0	4	0	Latescibacteria	unidentified Latescibacteria	unidentified Latescibacteria	unidentified Latescibacteria	unidentified Latescibacteria	bacterium enrichment culture clone 30
OTU_2000	0	5	0	Proteobacteria	--	--		--	--
OTU_2007	0	4	0	Chloroflexi	--	--		--	--
OTU_2013	0	5	0	Firmicutes	Negativicutes	Selenomonadales	Veillonellaceae	Anaerovibrio	--
OTU_2014	0	5	0	Proteobacteria	Alphaproteobacteria	Rhodobacterales	Rhodobacteraceae	Amaricoccus	--
OTU_2015	0	5	0	Bacteroidetes	Bacteroidia	Bacteroidales	Bacteroidaceae	Bacteroides	Bacteroides eggerthii
OTU_2016	0	5	0	Acidobacteria	Acidobacteriia	Solibacterales	unidentified Solibacterales	Bryobacter	--
OTU_2019	0	5	0	Actinobacteria	Acidimicrobiia	--		--	--
OTU_202	0	4	1	Proteobacteria	Alphaproteobacteria	unidentified Alphaproteobacteria	Acetobacteraceae	--	--
OTU_2021	0	4	1	Proteobacteria	Gammaproteobacteria	Enterobacteriales	Enterobacteriaceae	Providencia	Providencia stuartii
OTU_2027	0	5	0	Latescibacteria	--	--		--	--
OTU_2028	0	4	1	Firmicutes	Clostridia	Clostridiales	Ruminococcaceae	--	--
OTU_2029	0	4	1	Fusobacteria	Fusobacteriia	Fusobacteriales	Leptotrichiaceae	Leptotrichia	Leptotrichia sp oral clone EI013
OTU_203	0	4	1	Firmicutes	Clostridia	Clostridiales	Lachnospiraceae	Lachnospira	--
OTU_2032	0	5	0	Actinobacteria	Acidimicrobiia	--		--	--
OTU_2034	0	4	0	Tenericutes	Mollicutes	--		--	--
OTU_2037	0	5	0	Bacteroidetes	Bacteroidia	Sphingobacteriales	Sphingobacteriaceae	Pedobacter	Pedobacter terrae
OTU_2051	0	3	2	Proteobacteria	Alphaproteobacteria	Rhodobacterales	Rhodobacteraceae	--	--
OTU_2054	0	4	0	Proteobacteria	Deltaproteobacteria	Myxococcales	Haliangiaceae	Haliangium	--
OTU_2056	0	3	1	unidentified	unidentified Bacteria	Campylobacterales	Campylobacteraceae	Campylobacter	Campylobacter coli
OTU_2057	0	5	0	Actinobacteria	unidentified Actinobacteria	Micrococcales	Intrasporangiaceae	Oryzihumus	--
OTU_2059	0	5	0	Bacteroidetes	Bacteroidia	Cytophagales	Spirosomaceae	Dyadobacter	Dyadobacter fermentans
OTU_2060	0	4	0	Acidobacteria	--	--		--	--
OTU_2064	0	5	0	Gemmatimonadetes	Longimicrobia	Longimicrobiales	Longimicrobiaceae	--	--
OTU_2065	0	5	0	Acidobacteria	Acidobacteriia	--		--	--
OTU_2072	0	4	1	Actinobacteria	Thermoleophilia	Solirubrobacterales	Solirubrobacteraceae	--	--
OTU_2073	0	5	0	Latescibacteria	--	--		--	--
OTU_2075	0	3	2	Acidobacteria	Acidobacteriia	Acidobacteriales	unidentified Acidobacteriales	Acidipila	--
OTU_2077	0	5	0	Actinobacteria	Thermoleophilia	Gaiellales	Gaiellaceae	Gaiella	--
OTU_208	0	2	3	Proteobacteria	Gammaproteobacteria	Pasteurellales	Pasteurellaceae	Actinobacillus	[Haemophilus] parasuis
OTU_2082	0	3	1	Actinobacteria	Coriobacteriia	Coriobacteriales	Atopobiaceae	Olsenella	Eubacterium sp cL-10-1-3
OTU_2084	0	4	1	Proteobacteria	Gammaproteobacteria	unidentified Gammaproteobacteria	Burkholderiaceae	Polynucleobacter	Polynucleobacter asymbioticus
OTU_2085	0	5	0	Firmicutes	Clostridia	Clostridiales	Lachnospiraceae	--	--
OTU_2086	0	5	0	Actinobacteria	unidentified Actinobacteria	Micromonosporales	Micromonosporaceae	Catellatospora	Catellatospora citrea
OTU_2087	0	5	0	Firmicutes	Bacilli	Bacillales	Paenibacillaceae	Cohnella	--
OTU_2089	0	5	0	Actinobacteria	unidentified Actinobacteria	Catenulisporales	Actinospicaceae	Actinospica	--
OTU_2090	0	5	0	Proteobacteria	Gammaproteobacteria	unidentified Gammaproteobacteria	Woeseiaceae	--	--
OTU_2099	0	5	0	Proteobacteria	Gammaproteobacteria	unidentified Gammaproteobacteria		--	--
OTU_2103	0	4	1	Firmicutes	Clostridia	Clostridiales	Lachnospiraceae	--	--
OTU_2105	0	5	0	Rokubacteria	--	--		--	--
OTU_2106	0	5	0	Firmicutes	Clostridia	Clostridiales	Lachnospiraceae	--	--
OTU_2107	0	4	1	Bacteroidetes	Bacteroidia	Chitinophagales	Chitinophagaceae	Chitinophaga	--
OTU_211	0	3	2	Firmicutes	Bacilli	Lactobacillales	Carnobacteriaceae	Atopostipes	--
OTU_2113	0	5	0	Bacteroidetes	Bacteroidia	Sphingobacteriales	Sphingobacteriaceae	Pedobacter	--
OTU_2116	0	3	1	Bacteroidetes	Bacteroidia	Sphingobacteriales		--	--
OTU_2122	0	3	1	Firmicutes	Clostridia	Clostridiales	Christensenellaceae	--	--
OTU_2126	0	4	1	Proteobacteria	Alphaproteobacteria	Sphingomonadales	Sphingomonadaceae	Sphingopyxis	Sphingopyxis contaminans
OTU_2127	0	4	1	Proteobacteria	Alphaproteobacteria	Rhizobiales	unidentified Rhizobiales	--	--
OTU_2128	0	4	1	Proteobacteria	Gammaproteobacteria	unidentified Gammaproteobacteria	Methylophilaceae	Methylophilus	--
OTU_2146	0	5	0	Firmicutes	Clostridia	Clostridiales	Heliobacteriaceae	--	--
OTU_2159	0	4	1	Firmicutes	Erysipelotrichia	Erysipelotrichales	Erysipelotrichaceae	--	--
OTU_216	0	3	1	Bacteroidetes	Bacteroidia	Flavobacteriales	Flavobacteriaceae	Myroides	Myroides odoratimimus
OTU_2160	0	5	0	Proteobacteria	Gammaproteobacteria	unidentified Gammaproteobacteria		--	--
OTU_2161	0	5	0	Actinobacteria	Thermoleophilia	Gaiellales		--	--
OTU_2165	0	5	0	Bacteroidetes	Bacteroidia	Chitinophagales	Chitinophagaceae	Parafilimonas	--
OTU_2166	0	5	0	Firmicutes	Clostridia	Clostridiales	Ruminococcaceae	--	--
OTU_2169	0	5	0	Latescibacteria	--	--		--	--
OTU_217	0	3	2	Proteobacteria	Alphaproteobacteria	Rickettsiales	unidentified Rickettsiales	unidentified Rickettsiales	--
OTU_2171	0	4	0	Latescibacteria	--	--		--	--
OTU_2176	0	4	1	Firmicutes	Clostridia	Clostridiales	Lachnospiraceae	--	--
OTU_2178	0	5	0	Bacteroidetes	Bacteroidia	Chitinophagales	Chitinophagaceae	--	--
OTU_2179	0	4	1	Proteobacteria	Alphaproteobacteria	unidentified Alphaproteobacteria	unidentified Alphaproteobacteria	unidentified Alphaproteobacteria	--
OTU_2186	0	5	0	Actinobacteria	Thermoleophilia	Gaiellales		--	--
OTU_2190	0	5	0	Proteobacteria	Gammaproteobacteria	Salinisphaerales	Solimonadaceae	--	--
OTU_2207	0	5	0	Acidobacteria	Acidobacteriia	--		--	--
OTU_2208	0	4	0	Bacteroidetes	Bacteroidia	Bacteroidales	Muribaculaceae	--	--
OTU_2209	0	5	0	Proteobacteria	Gammaproteobacteria	Enterobacteriales	Enterobacteriaceae	--	--
OTU_221	0	4	1	Firmicutes	Negativicutes	Selenomonadales	Veillonellaceae	Veillonella	--
OTU_2212	0	5	0	Firmicutes	Clostridia	Clostridiales	Lachnospiraceae	Blautia	Lachnospiraceae bacterium 609
OTU_2214	0	5	0	Actinobacteria	Acidimicrobiia	--		--	--
OTU_2216	0	5	0	Proteobacteria	Alphaproteobacteria	Rhizobiales	unidentified Rhizobiales	--	--
OTU_222	0	5	0	Acidobacteria	--	--		--	--
OTU_2220	0	5	0	Verrucomicrobia	Verrucomicrobiae	Chthoniobacterales	Chthoniobacteraceae	CandidatusUdaeobacter	--
OTU_2225	0	5	0	Firmicutes	Clostridia	Clostridiales	unidentified Clostridiales	unidentified Clostridiales	bacterium LD2013
OTU_2236	0	3	2	Proteobacteria	Gammaproteobacteria	Pseudomonadales	Pseudomonadaceae	Pseudomonas	Pseudomonas luteola
OTU_224	0	3	2	Proteobacteria	Gammaproteobacteria	Cardiobacteriales	unidentified Cardiobacteriales	Ignatzschineria	--
OTU_2244	0	5	0	Bacteroidetes	Bacteroidia	Bacteroidales	Rikenellaceae	Alistipes	--
OTU_2246	0	4	0	unidentified	unidentified Bacteria	Campylobacterales	unidentified Campylobacterales	Arcobacter	Arcobacter sp L
OTU_225	0	3	2	Bacteroidetes	Bacteroidia	Bacteroidales	Prevotellaceae	Alloprevotella	--
OTU_2253	0	5	0	Proteobacteria	Deltaproteobacteria	Myxococcales		--	--
OTU_2254	0	5	0	Firmicutes	Clostridia	Clostridiales	unidentified Clostridiales	unidentified Clostridiales	--
OTU_2255	0	4	0	Planctomycetes	Planctomycetacia	unidentified Planctomycetacia	unidentified Planctomycetacia	Pirellula	--
OTU_2263	0	4	0	Proteobacteria	Gammaproteobacteria	Oceanospirillales	Halomonadaceae	Salinicola	--
OTU_2270	0	5	0	Proteobacteria	Gammaproteobacteria	--		--	--
OTU_2275	0	5	0	Actinobacteria	unidentified Actinobacteria	Micromonosporales	Micromonosporaceae	Hamadaea	--
OTU_2276	0	5	0	Firmicutes	Negativicutes	Selenomonadales	Veillonellaceae	Quinella	--
OTU_2285	0	5	0	Acidobacteria	unidentified Acidobacteria	unidentified Acidobacteria	unidentified Acidobacteria	unidentified Acidobacteria	Acidobacteria bacterium RBG 16 70 10
OTU_2286	0	3	1	Acidobacteria	Acidobacteriia	Acidobacteriales	unidentified Acidobacteriales	Edaphobacter	--
OTU_229	0	2	3	Bacteroidetes	Bacteroidia	Bacteroidales	Rikenellaceae	--	--
OTU_2294	0	5	0	Chloroflexi	Dehalococcoidia	--		--	--
OTU_2300	0	5	0	Proteobacteria	Gammaproteobacteria	unidentified Gammaproteobacteria	Chromobacteriaceae	Pseudogulbenkiania	--
OTU_2301	0	4	0	Planctomycetes	Planctomycetacia	unidentified Planctomycetacia	Gemmataceae	--	--
OTU_2305	0	5	0	Proteobacteria	Deltaproteobacteria	Myxococcales	Haliangiaceae	Haliangium	--
OTU_231	0	5	0	Proteobacteria	Alphaproteobacteria	Caulobacterales	Caulobacteraceae	Brevundimonas	Brevundimonas diminuta
OTU_2310	0	4	1	Proteobacteria	Alphaproteobacteria	Rhodobacterales	Rhodobacteraceae	Rubellimicrobium	--
OTU_2320	0	5	0	Latescibacteria	--	--		--	--
OTU_2321	0	5	0	Actinobacteria	unidentified Actinobacteria	Frankiales	Acidothermaceae	Acidothermus	--
OTU_2324	0	5	0	Proteobacteria	Alphaproteobacteria	Caulobacterales	Hyphomonadaceae	--	--
OTU_2328	0	5	0	Actinobacteria	Acidimicrobiia	--		--	--
OTU_2333	0	3	1	Bacteroidetes	Bacteroidia	Chitinophagales	Chitinophagaceae	--	--
OTU_2335	0	5	0	Acidobacteria	--	--		--	--
OTU_2338	0	5	0	Euryarchaeota	Thermoplasmata	--		--	--
OTU_234	0	3	2	Firmicutes	Clostridia	Clostridiales	Lachnospiraceae	Blautia	Blautia producta
OTU_2341	0	5	0	Proteobacteria	Alphaproteobacteria	unidentified Alphaproteobacteria		--	--
OTU_2343	0	5	0	Actinobacteria	unidentified Actinobacteria	Micrococcales	Micrococcaceae	Paenarthrobacter	Paenarthrobacter nitroguajacolicus
OTU_2350	0	3	2	Bacteroidetes	Bacteroidia	Cytophagales	Microscillaceae	--	--
OTU_2352	0	5	0	Firmicutes	Clostridia	Clostridiales	Ruminococcaceae	--	--
OTU_2357	0	4	0	Nitrospirae	Nitrospira	Nitrospirales	Nitrospiraceae	Leptospirillum	Nitrospirae bacterium RIFCSPHIGHO2 01 FULL 66 17
OTU_2363	0	4	0	Proteobacteria	Deltaproteobacteria	Myxococcales	Haliangiaceae	Haliangium	--
OTU_238	0	5	0	Proteobacteria	Alphaproteobacteria	Caulobacterales	Hyphomonadaceae	--	--
OTU_2381	0	4	0	Firmicutes	Clostridia	Clostridiales	Ruminococcaceae	--	--
OTU_240	0	1	4	Firmicutes	Clostridia	Clostridiales	Lachnospiraceae	Dorea	Dorea formicigenerans
OTU_2405	0	5	0	Actinobacteria	unidentified Actinobacteria	Propionibacteriales	Nocardioidaceae	Nocardioides	Nocardioides sp
OTU_2410	0	2	2	Proteobacteria	Alphaproteobacteria	Rhizobiales		--	--
OTU_2417	0	4	1	Actinobacteria	unidentified Actinobacteria	Frankiales	Acidothermaceae	Acidothermus	--
OTU_242	0	5	0	Bacteroidetes	Bacteroidia	Chitinophagales	Chitinophagaceae	Niastella	--
OTU_2420	0	5	0	Actinobacteria	unidentified Actinobacteria	Micrococcales	Cellulomonadaceae	Cellulomonas	--
OTU_2423	0	5	0	Acidobacteria	unidentified Acidobacteria	unidentified Acidobacteria	unidentified Acidobacteria	unidentified Acidobacteria	Acidobacteria bacterium RBG 16 70 10
OTU_2424	0	5	0	Firmicutes	Clostridia	Clostridiales	Lachnospiraceae	--	--
OTU_2426	0	5	0	Proteobacteria	Gammaproteobacteria	unidentified Gammaproteobacteria	Methylophilaceae	Methylobacillus	--
OTU_2430	0	2	2	Proteobacteria	Deltaproteobacteria	Syntrophobacterales	Syntrophaceae	--	--
OTU_2431	0	2	3	Bacteroidetes	Bacteroidia	Bacteroidales	Muribaculaceae	--	--
OTU_2437	0	5	0	Bacteroidetes	Bacteroidia	Bacteroidales	Muribaculaceae	--	--
OTU_2448	0	5	0	Bacteroidetes	Bacteroidia	Chitinophagales	Saprospiraceae	--	--
OTU_245	0	5	0	Actinobacteria	Acidimicrobiia	--		--	--
OTU_2456	0	5	0	Planctomycetes	Phycisphaerae	Tepidisphaerales		--	--
OTU_246	0	4	1	Proteobacteria	Gammaproteobacteria	Oceanospirillales	unidentified Oceanospirillales	Marinobacterium	--
OTU_2461	0	3	2	Proteobacteria	Alphaproteobacteria	Sphingomonadales	Sphingomonadaceae	Altererythrobacter	--
OTU_2462	0	3	2	Proteobacteria	Alphaproteobacteria	Rhodobacterales	Rhodobacteraceae	--	--
OTU_2464	0	4	1	Bacteroidetes	Bacteroidia	Bacteroidales		--	--
OTU_247	0	4	1	unidentified	unidentified Bacteria	Campylobacterales	Campylobacteraceae	Campylobacter	--
OTU_2473	0	5	0	Armatimonadetes	--	--		--	--
OTU_248	0	3	2	Firmicutes	Clostridia	Clostridiales	Lachnospiraceae	--	--
OTU_2480	0	3	1	Bacteroidetes	Rhodothermia	Balneolales	Balneolaceae	Aliifodinibius	--
OTU_2491	0	4	1	Bacteroidetes	Bacteroidia	Cytophagales	Cyclobacteriaceae	Marinoscillum	--
OTU_2505	0	4	1	Firmicutes	Clostridia	Clostridiales	Lachnospiraceae	unidentified Lachnospiraceae	Clostridium sp Clone-17
OTU_2511	0	5	0	Actinobacteria	Thermoleophilia	Gaiellales		--	--
OTU_2513	0	5	0	Firmicutes	Bacilli	Bacillales	Alicyclobacillaceae	Tumebacillus	--
OTU_2516	0	5	0	Firmicutes	Clostridia	Clostridiales	unidentified Clostridiales	unidentified Clostridiales	--
OTU_2538	0	4	0	Planctomycetes	Phycisphaerae	Phycisphaerales	Phycisphaeraceae	--	--
OTU_2542	0	5	0	Chloroflexi	Anaerolineae	--		--	--
OTU_2548	0	5	0	Elusimicrobia	unidentified Elusimicrobia	unidentified Elusimicrobia	unidentified Elusimicrobia	unidentified Elusimicrobia	actinobacterium YJF1-30
OTU_2555	0	3	2	Proteobacteria	Alphaproteobacteria	Rickettsiales	unidentified Rickettsiales	unidentified Rickettsiales	--
OTU_2562	0	5	0	Actinobacteria	Acidimicrobiia	--		--	--
OTU_2564	0	5	0	Proteobacteria	Gammaproteobacteria	unidentified Gammaproteobacteria	Nitrosomonadaceae	--	--
OTU_257	0	4	1	Bacteroidetes	Bacteroidia	Bacteroidales	Rikenellaceae	Alistipes	Tidjanibacter massiliensis
OTU_2574	0	5	0	Chloroflexi	Chloroflexia	Chloroflexales	Roseiflexaceae	--	--
OTU_258	0	5	0	Gemmatimonadetes	unidentified Gemmatimonadetes	Gemmatimonadales	Gemmatimonadaceae	--	--
OTU_2593	0	5	0	Acidobacteria	Acidobacteriia	Solibacterales	unidentified Solibacterales	CandidatusSolibacter	--
OTU_2594	0	5	0	Acidobacteria	--	--		--	--
OTU_2595	0	5	0	Latescibacteria	--	--		--	--
OTU_2596	0	5	0	Actinobacteria	Rubrobacteria	Rubrobacterales	unidentified Rubrobacterales	Rubrobacter	--
OTU_2605	0	4	1	Fibrobacteres	Fibrobacteria	Fibrobacterales	Fibrobacteraceae	--	--
OTU_2615	0	4	1	Bacteroidetes	Bacteroidia	Chitinophagales	Chitinophagaceae	Sediminibacterium	--
OTU_2616	0	5	0	Chloroflexi	--	--		--	--
OTU_2627	0	5	0	Acidobacteria	Acidobacteriia	--		--	--
OTU_2629	0	5	0	Planctomycetes	Phycisphaerae	Phycisphaerales	Phycisphaeraceae	--	--
OTU_2635	0	4	1	Firmicutes	Clostridia	Clostridiales	Lachnospiraceae	Roseburia	--
OTU_264	0	3	2	Firmicutes	Erysipelotrichia	Erysipelotrichales	Erysipelotrichaceae	--	--
OTU_265	0	5	0	Bacteroidetes	Bacteroidia	Bacteroidales	Rikenellaceae	Alistipes	--
OTU_2655	0	5	0	Verrucomicrobia	Verrucomicrobiae	--		--	--
OTU_2660	0	5	0	Nitrospirae	Nitrospira	Nitrospirales	Nitrospiraceae	--	--
[truncated: 884 more rows]
